# Supplementary material for: Comparative Phylogenetic Analysis for Aerides (Aeridinae, Orchidaceae) Based on Six Complete Plastid Genomes
Source: Int J Mol Sci. 2023 Aug 5;24(15):12473. doi: 10.3390/ijms241512473 (PMC10420012; doi:10.3390/ijms241512473)
Supplement: Supplementary file 1 [file ijms-24-12473-s001.zip › ijms-2460091-supplementary/Aerides Supplementary Figures and Tables-with revised marker/Supplementary Table 2.xlsx]

## Sheet: Sheet1
40+	species	A. crassifolia	A. falcata	A. lawrenceae	A. odorata	A. quinquevulnera	A. rosea
	C	0	0	0	0	0	0
	F	2	0	0	1	4	10
	P	3	4	5	4	4	15
	R	0	1	1	1	0	0
30-39	species	A. crassifolia	A. falcata	A. lawrenceae	A. odorata	A. quinquevulnera	A. rosea
	C	1	0	2	2	0	0
	F	3	4	4	6	4	7
	P	9	11	9	9	7	11
	R	1	2	7	3	2	3
20-29	species	A. crassifolia	A. falcata	A. lawrenceae	A. odorata	A. quinquevulnera	A. rosea
	C	2	0	0	0	0	0
	F	17	10	9	11	13	1
	P	16	12	12	9	12	1
	R	11	5	1	3	3	1

## Sheet: A. crassifolia
seq len1	seq start1	type	seq len2	seq start2	distance	e-value
59	7	P	59	7	-1	3.25e-24
51	120678	F	51	120702	-1	1.84e-19
49	62293	P	49	62293	-3	9.57e-15
46	30263	P	46	30263	-2	1.15e-14
44	120685	F	44	120709	0	1.97e-17
39	44520	F	39	98984	-2	1.35e-10
39	44520	P	39	132134	-2	1.35e-10
38	115811	P	38	115811	-2	5.11e-10
36	37483	P	36	37483	0	1.29e-12
34	5267	P	34	5267	0	2.07e-11
34	28459	P	34	28459	-2	1.04e-07
33	3815	R	33	3815	-2	3.93e-07
33	13144	P	33	13144	-3	1.22e-05
33	71531	F	33	71550	-3	1.22e-05
32	29261	C	32	33851	-3	4.43e-05
31	1593	P	31	1593	-3	0.00016
30	32584	F	30	32599	0	5.29e-09
30	111506	P	30	111506	0	5.29e-09
30	77052	P	30	81610	-3	0.00058
29	8727	R	29	8727	-2	7.73e-05
29	32655	F	29	32670	-2	7.73e-05
29	32696	C	29	32697	-2	7.73e-05
29	36587	P	29	45987	-2	7.73e-05
29	39669	F	29	41893	-2	7.73e-05
28	8367	F	28	36591	-1	7.11e-06
28	89370	F	28	89391	-1	7.11e-06
28	89370	P	28	141738	-1	7.11e-06
28	89391	P	28	141759	-1	7.11e-06
28	141738	F	28	141759	-1	7.11e-06
28	10682	P	28	36452	-2	0.000288
28	29826	F	28	53201	-2	0.000288
27	10417	F	27	37413	-1	2.74e-05
27	44532	F	27	98996	-1	2.74e-05
27	44532	P	27	132134	-1	2.74e-05
27	120678	F	27	120726	-1	2.74e-05
27	4273	R	27	4273	-2	0.00107
27	32696	R	27	32696	-2	0.00107
27	99361	R	27	99361	-2	0.00107
26	8366	P	26	45987	0	1.35e-06
26	32696	P	26	32696	0	1.35e-06
25	10654	P	25	10685	0	5.42e-06
25	32637	F	25	32675	0	5.42e-06
24	6568	F	24	6591	0	2.17e-05
24	9030	P	24	9030	0	2.17e-05
24	56370	P	24	56370	0	2.17e-05
24	109783	F	24	109805	0	2.17e-05
23	7973	C	23	79600	0	8.67e-05
22	37302	P	22	37302	0	0.000347
22	109719	R	22	109719	0	0.000347
22	109508	P	22	109508	0	0.000336
21	28307	P	21	28335	0	0.00134
21	57316	R	21	57316	0	0.00134
21	99777	F	21	99798	0	0.00134
21	99777	P	21	129281	0	0.00134
21	99798	P	21	129302	0	0.00134
21	129281	F	21	129302	0	0.00134
21	139459	F	21	139480	0	0.00134
20	4830	R	20	4830	0	0.00537
20	13787	P	20	13787	0	0.00537
20	28051	F	20	28069	0	0.00537
20	50297	R	20	50297	0	0.00537
20	82988	R	20	82988	0	0.00537
20	109568	F	20	109588	0	0.00537
20	112808	R	20	112808	0	0.00537
20	113944	R	20	113944	0	0.00537

## Sheet: A. falcata
seq len1	seq start1	type	seq len2	seq start2	distance	e-value
59	7	P	59	7	-1	3.3e-24
49	63730	P	49	63730	-3	9.72e-15
46	30206	P	46	30206	-2	1.16e-14
44	67192	P	44	67192	0	2e-17
41	4811	R	41	4811	-2	9.45e-12
39	44459	F	39	100640	-2	1.37e-10
39	44459	P	39	133238	-2	1.37e-10
38	82217	P	38	82217	0	8.19e-14
38	117050	P	38	117050	-2	5.18e-10
36	115405	P	36	115405	0	1.31e-12
35	8790	F	35	73038	-2	2.81e-08
35	75315	P	35	75315	-3	9.26e-07
34	5272	P	34	5272	0	2.1e-11
33	3793	R	33	3793	-2	3.99e-07
33	13032	P	33	13032	-3	1.24e-05
32	28112	P	32	28112	0	3.36e-10
31	1606	P	31	1606	-3	0.000163
31	78634	P	31	83187	-3	0.000163
30	112939	P	30	112939	0	5.37e-09
30	4676	R	30	4676	-2	2.1e-05
30	38743	F	30	40979	-3	0.000588
30	73027	F	30	83935	-3	0.000588
29	8623	R	29	8623	-2	7.85e-05
29	36528	P	29	45928	-2	7.85e-05
29	39590	F	29	41814	-2	7.85e-05
28	72230	R	28	72230	0	8.59e-08
28	8263	F	28	36532	-1	7.22e-06
28	91013	F	28	91034	-1	7.22e-06
28	91013	P	28	142855	-1	7.22e-06
28	91034	P	28	142876	-1	7.22e-06
28	142855	F	28	142876	-1	7.22e-06
28	10571	P	28	36393	-2	0.000292
27	5235	F	27	5257	0	3.44e-07
27	10314	F	27	37346	-1	2.78e-05
27	44471	F	27	100652	-1	2.78e-05
27	44471	P	27	133238	-1	2.78e-05
26	8262	P	26	45928	0	1.37e-06
26	8942	P	26	8942	0	1.37e-06
25	15674	F	25	15699	0	5.5e-06
24	37416	P	24	37416	0	2.2e-05
24	57791	P	24	57791	0	2.2e-05
24	59468	P	24	59499	0	2.2e-05
24	72120	R	24	72120	0	2.2e-05
24	73117	P	24	73117	0	2.2e-05
23	8778	R	23	8778	0	8.8e-05
23	72227	R	23	72227	0	8.8e-05
22	8763	F	22	8790	0	0.000352
22	8763	F	22	73038	0	0.000352
22	37235	P	22	37235	0	0.000352

## Sheet: A. lawrenceae 
seq len1	seq start1	type	seq len2	seq start2	distance	e-value
59	7	P	59	7	-1	3.29e-24
49	63645	P	49	63645	-3	9.71e-15
46	30117	P	46	30117	0	1.25e-18
46	75472	P	46	75472	-2	1.16e-14
44	67116	P	44	67116	0	2e-17
41	4823	R	41	4823	-2	9.44e-12
39	44331	F	39	100432	-2	1.36e-10
39	44331	P	39	133213	-2	1.36e-10
38	29664	F	38	29680	-2	5.18e-10
38	116993	P	38	116993	-2	5.18e-10
36	115372	P	36	115372	0	1.31e-12
35	50774	R	35	50774	-2	2.81e-08
35	72921	R	35	72921	-2	2.81e-08
35	72934	R	35	72934	-2	2.81e-08
35	115133	R	35	115133	-2	2.81e-08
33	3808	R	33	3808	-2	3.98e-07
33	12981	P	33	12981	-3	1.23e-05
33	42920	P	33	42920	-3	1.23e-05
33	72926	R	33	72980	-3	1.23e-05
32	29079	C	32	33641	-3	4.49e-05
31	1616	P	31	1616	-3	0.000163
31	56768	C	31	120270	-3	0.000163
31	72913	R	31	72933	-3	0.000163
31	78498	P	31	83016	-3	0.000163
30	5286	P	30	5286	0	5.36e-09
30	112918	P	30	112918	0	5.36e-09
30	8751	F	30	72948	-1	4.83e-07
29	8625	R	29	8625	-2	7.84e-05
29	36377	P	29	45799	-2	7.84e-05
29	39455	F	29	41679	-2	7.84e-05
28	8265	F	28	36381	-1	7.21e-06
28	90844	F	28	90865	-1	7.21e-06
28	90844	P	28	142791	-1	7.21e-06
28	90865	P	28	142812	-1	7.21e-06
28	142791	F	28	142812	-1	7.21e-06
28	10520	P	28	36242	-2	0.000292
28	72735	P	28	73021	-2	0.000292
27	10265	F	27	37211	-1	2.78e-05
27	44343	F	27	100444	-1	2.78e-05
27	44343	P	27	133213	-1	2.78e-05
27	75165	P	27	75165	-1	2.78e-05
26	8264	P	26	45799	0	1.37e-06
26	8907	P	26	8907	0	1.37e-06
26	48836	F	26	48862	0	1.37e-06
26	72925	F	26	72987	0	1.37e-06
25	83152	F	25	83176	0	5.49e-06
24	5262	P	24	5294	0	2.2e-05
24	57715	P	24	57715	0	2.2e-05
24	59383	P	24	59414	0	2.2e-05

## Sheet: A. odorata
seq len1	seq start1	type	seq len2	seq start2	distance	e-value
71	72737	F	71	72805	0	1.11e-33
59	7	P	59	7	-1	3.29e-24
49	63459	P	49	63459	-3	9.7e-15
46	30117	P	46	30117	0	1.25e-18
44	66881	P	44	66881	0	2e-17
41	4815	R	41	4815	-2	9.43e-12
39	44127	F	39	100349	-2	1.36e-10
39	44127	P	39	133121	-2	1.36e-10
38	81959	P	38	81959	0	8.18e-14
38	116893	P	38	116893	-2	5.17e-10
36	115266	P	36	115266	0	1.31e-12
35	29732	F	35	29743	-3	9.25e-07
34	5254	P	34	5254	0	2.09e-11
34	28237	P	34	28237	-2	1.06e-07
33	3795	R	33	3795	-2	3.98e-07
33	42717	P	33	42717	-3	1.23e-05
32	72883	R	32	72883	-2	1.5e-06
32	29048	C	32	33427	-3	4.49e-05
31	72743	F	31	72772	0	1.34e-09
31	72743	F	31	72840	0	1.34e-09
31	72772	F	31	72811	0	1.34e-09
31	72811	F	31	72840	0	1.34e-09
31	1612	P	31	1612	-3	0.000163
31	56566	C	31	120173	-3	0.000163
30	112792	P	30	112792	0	5.36e-09
30	56907	R	30	56907	-2	2.1e-05
29	8611	R	29	8611	-2	7.83e-05
29	36181	P	29	45608	-2	7.83e-05
29	39252	F	29	41476	-2	7.83e-05
28	8251	F	28	36185	-1	7.2e-06
28	28251	F	28	28265	-1	7.2e-06
28	90733	F	28	90754	-1	7.2e-06
28	90733	P	28	142727	-1	7.2e-06
28	90754	P	28	142748	-1	7.2e-06
28	142727	F	28	142748	-1	7.2e-06
28	29739	F	28	29750	-2	0.000292
28	100726	R	28	100726	-2	0.000292
27	10190	F	27	37008	-1	2.78e-05
27	33434	F	27	33460	-1	2.78e-05
27	44139	F	27	100361	-1	2.78e-05
27	44139	P	27	133121	-1	2.78e-05
27	75055	P	27	75055	-1	2.78e-05
26	8250	P	26	45608	0	1.37e-06
26	115002	F	26	115037	-1	0.000107
25	72875	R	25	72875	0	5.49e-06
24	37078	P	24	37078	0	2.2e-05
24	50594	F	24	56913	0	2.2e-05
24	57524	P	24	57524	0	2.2e-05
24	59183	P	24	59214	0	2.2e-05

## Sheet: A. quinquevulnera
seq len1	seq start1	type	seq len2	seq start2	distance	e-value
59	7	P	59	7	-1	3.3e-24
54	29543	F	54	29552	0	1.91e-23
49	63604	P	49	63604	-3	9.72e-15
46	83697	F	46	83720	0	1.25e-18
46	30136	P	46	30136	-2	1.17e-14
46	72845	F	46	72893	-2	1.17e-14
45	29543	F	45	29561	0	5e-18
44	67051	P	44	67051	0	2e-17
39	44330	F	39	100486	-2	1.37e-10
39	44330	P	39	133286	-2	1.37e-10
38	82046	P	38	82046	0	8.2e-14
38	117112	P	38	117112	-2	5.19e-10
36	29543	F	36	29570	0	1.31e-12
36	115487	P	36	115487	0	1.31e-12
34	5231	P	34	5231	0	2.1e-11
33	3806	R	33	3806	-2	3.99e-07
33	72845	R	33	72889	-2	3.99e-07
33	12921	P	33	12921	-3	1.24e-05
32	8693	F	32	72924	-3	4.5e-05
31	83697	F	31	83743	-2	5.62e-06
30	113026	P	30	113026	0	5.37e-09
29	72845	R	29	72845	0	2.15e-08
29	101416	F	29	101439	0	2.15e-08
29	101416	P	29	132343	0	2.15e-08
29	101439	P	29	132366	0	2.15e-08
29	132343	F	29	132366	0	2.15e-08
29	8575	R	29	8575	-2	7.85e-05
29	36388	P	29	45799	-2	7.85e-05
29	39451	F	29	41675	-2	7.85e-05
28	8215	F	28	36392	-1	7.22e-06
28	90870	F	28	90891	-1	7.22e-06
28	90870	P	28	142892	-1	7.22e-06
28	90891	P	28	142913	-1	7.22e-06
28	142892	F	28	142913	-1	7.22e-06
27	29543	F	27	29579	0	3.44e-07
27	50748	R	27	50748	0	3.44e-07
27	10204	F	27	37214	-1	2.78e-05
27	44342	F	27	100498	-1	2.78e-05
27	44342	P	27	133286	-1	2.78e-05
26	8214	P	26	45799	0	1.38e-06
26	28293	P	26	28293	0	1.38e-06
26	72865	F	26	72913	0	1.38e-06
25	72857	F	25	72889	0	5.5e-06
24	57689	P	24	57689	0	2.2e-05
24	59348	P	24	59379	0	2.2e-05
24	111064	F	24	111088	0	2.2e-05
24	111064	P	24	122699	0	2.2e-05
24	111088	P	24	122723	0	2.2e-05
24	122699	F	24	122723	0	2.2e-05

## Sheet: A. rosea
seq len1	seq start1	type	seq len2	seq start2	distance	e-value
59	7	P	59	7	-1	3.29e-24
49	63578	P	49	63578	-3	9.68e-15
48	90819	F	48	90888	-2	7.91e-16
48	90819	P	48	142547	-2	7.91e-16
48	90888	P	48	142616	-2	7.91e-16
48	142547	F	48	142616	-2	7.91e-16
45	90860	F	45	90884	0	4.98e-18
45	90860	P	45	142554	0	4.98e-18
45	90884	P	45	142578	0	4.98e-18
45	101449	F	45	101470	0	4.98e-18
45	101449	P	45	131968	0	4.98e-18
45	101470	P	45	131989	0	4.98e-18
45	131968	F	45	131989	0	4.98e-18
45	142554	F	45	142578	0	4.98e-18
45	5286	P	45	5286	-3	1.91e-12
45	75158	P	45	75158	-3	1.91e-12
41	90819	F	41	90864	-1	1.57e-13
41	90819	P	41	142578	-1	1.57e-13
41	90826	F	41	90895	-1	1.57e-13
41	90826	P	41	142547	-1	1.57e-13
41	90864	P	41	142623	-1	1.57e-13
41	90895	P	41	142616	-1	1.57e-13
41	142554	F	41	142623	-1	1.57e-13
41	142578	F	41	142623	-1	1.57e-13
40	29881	P	40	29887	-3	1.36e-09
39	75080	P	39	75080	-1	2.39e-12
39	44351	F	39	100511	-2	1.36e-10
39	44351	P	39	132933	-2	1.36e-10
38	116573	P	38	116573	-2	5.17e-10
36	67024	P	36	67024	-2	7.41e-09
36	115302	F	36	115319	-3	2.52e-07
34	29618	F	34	29637	0	2.09e-11
34	90826	F	34	90871	0	2.09e-11
34	90826	P	34	142578	0	2.09e-11
34	90871	P	34	142623	0	2.09e-11
34	1343	R	34	1347	-3	3.38e-06
33	32444	F	33	32476	0	8.36e-11
33	3830	R	33	3830	-2	3.97e-07
32	8662	P	32	8662	-2	1.49e-06
30	29675	R	30	29675	0	5.35e-09
30	37302	P	30	37302	0	5.35e-09
30	85503	F	30	85529	0	5.35e-09
30	85503	P	30	147924	0	5.35e-09
30	85529	P	30	147950	0	5.35e-09
30	112983	P	30	112983	0	5.35e-09
30	147924	F	30	147950	0	5.35e-09
27	8875	F	27	8901	0	3.42e-07
26	1365	R	26	1365	0	1.37e-06
26	8455	P	26	45820	0	1.37e-06

## Sheet: Sheet2
		40+								30-39				20-29
		species	C	F	P	R		species	C	F	P	R		species	C	F	P	R
		A. crassifolia	0	2	3	0		A. crassifolia	1	3	9	1		A. crassifolia	2	17	16	11
		A. falcata	0	0	4	1		A. falcata	0	4	11	2		A. falcata	0	10	12	5
		A. lawrenceae	0	0	5	1		A. lawrenceae	2	4	9	7		A. lawrenceae	0	9	12	1
		A. odorata	0	1	4	1		A. odorata	2	6	9	3		A. odorata	0	11	9	3
		A. quinquevulnera	0	4	4	0		A. quinquevulnera	0	4	7	2		A. quinquevulnera	0	13	12	3
		A. rosea	0	10	15	0		A. rosea	0	7	11	3		A. rosea	0	1	1	1
