# Supplementary material for: Comparative Phylogenetic Analysis for Aerides (Aeridinae, Orchidaceae) Based on Six Complete Plastid Genomes
Source: Int J Mol Sci. 2023 Aug 5;24(15):12473. doi: 10.3390/ijms241512473 (PMC10420012; doi:10.3390/ijms241512473)
Supplement: Supplementary file 1 [file ijms-24-12473-s001.zip › ijms-2460091-supplementary/Aerides Supplementary Figures and Tables-with revised marker/Supplementary Table 3.xlsx]

## Sheet: Sheet1
species	mono	di	tri	tetra	penta	hexa	total
Aerides crassifolia	51	10	4	3	1	2	71
Aerides falcata	52	10	7	3	1	1	74
Aerides lawrenceae	47	11	9	5	3	1	76
Aerides odorata	51	10	6	3	1	1	72
Aerides quinquevulnera	50	9	8	3	3	1	74
Aerides rosea	53	12	6	4	2	0	77
species	LSC	SSC	IR	total
Aerides crassifolia	49	14	8	71
Aerides falcata	53	13	8	74
Aerides lawrenceae	48	20	8	76
Aerides odorata	46	20	6	72
Aerides quinquevulnera	47	17	10	74
Aerides rosea	54	15	8	77
