# Supplementary material for: Comparative Phylogenetic Analysis for Aerides (Aeridinae, Orchidaceae) Based on Six Complete Plastid Genomes
Source: Int J Mol Sci. 2023 Aug 5;24(15):12473. doi: 10.3390/ijms241512473 (PMC10420012; doi:10.3390/ijms241512473)
Supplement: Supplementary file 1 [file ijms-24-12473-s001.zip › ijms-2460091-supplementary/Aerides Supplementary Figures and Tables-with revised marker/Supplementary Table 4.xlsx]

## Sheet: Sheet2
Window	Midpoint	Pi	Theta	S
67680-67783	67732	0.12333	0.09635	22	rpl20-rpl33
67705-67808	67757	0.11467	0.08759	20
30426-30800	30580	0.10667	0.14015	32	psbM
30522-30828	30605	0.10667	0.14015	32
67655-67757	67704	0.10533	0.08321	19
30401-30605	30521	0.102	0.13139	30
30581-30872	30800	0.09333	0.12263	28
74817-75132	74892	0.086	0.09635	22	petB
67733-67833	67783	0.08333	0.06131	14
74851-75157	74939	0.07267	0.07883	18
28897-29099	29037	0.07133	0.07445	17
74893-75184	75132	0.06933	0.07445	17
30202-30580	30425	0.06867	0.08759	20
28872-29074	28950	0.068	0.07007	16
28951-29124	29074	0.06533	0.07007	16	rpoB-trnC(GCA)
28847-29037	28896	0.06133	0.06131	14
74773-74939	74850	0.058	0.07007	16
30774-30897	30828	0.05667	0.07445	17
121447-121657	121514	0.054	0.05693	13
121515-121707	121657	0.05267	0.05255	12
30177-30521	30400	0.052	0.06569	15
33066-33693	33122	0.05133	0.04818	11
33091-33718	33633	0.05133	0.04818	11
121490-121682	121539	0.05067	0.05255	12
9090-9390	9200	0.05	0.05693	13
33123-33743	33693	0.04933	0.04818	11
121633-121732	121682	0.046	0.0438	10
67630-67732	67679	0.04533	0.03942	9
81357-81462	81412	0.04533	0.03504	8
9065-9225	9128	0.04467	0.05255	12
33030-33633	33090	0.04467	0.03942	9
81382-81487	81437	0.042	0.03066	7
9001-9200	9089	0.04133	0.04818	11
75095-75209	75157	0.04133	0.0438	10
73906-74037	73987	0.04	0.0438	10
73933-74070	74012	0.04	0.0438	10
74673-74892	74816	0.04	0.05255	12
10775-10886	10830	0.03733	0.03942	9
10800-10911	10855	0.03733	0.03942	9
10831-10936	10886	0.03733	0.03942	9
49327-49455	49397	0.03667	0.04818	11
49352-49766	49422	0.03667	0.04818	11
58171-58270	58220	0.03667	0.04818	11
58196-58295	58245	0.03667	0.04818	11
58221-58320	58270	0.03667	0.04818	11
65907-66019	65956	0.03667	0.03504	8
116442-116545	116492	0.03533	0.0438	10
8976-9128	9064	0.03467	0.03942	9
81307-81412	81356	0.03467	0.02628	6
81332-81437	81381	0.03467	0.02628	6
10856-10961	10911	0.034	0.03504	8
125202-125379	125296	0.034	0.03942	9
125297-125477	125379	0.034	0.03942	9
49302-49422	49351	0.03333	0.0438	10
58246-58345	58295	0.03333	0.0438	10
65857-65956	65906	0.03333	0.03066	7
73003-73104	73052	0.03333	0.02628	6
73028-73129	73077	0.03333	0.02628	6
74637-74850	74772	0.03333	0.0438	10
113735-114101	114037	0.03333	0.0438	10
114681-114780	114730	0.03333	0.0438	10
118243-118424	118292	0.03333	0.0438	10
118268-118460	118369	0.03333	0.0438	10
3812-3920	3870	0.03267	0.03942	9
52295-52441	52391	0.03267	0.03504	8
125331-125502	125452	0.03267	0.03504	8
30152-30425	30201	0.032	0.03942	9
113221-113320	113270	0.032	0.02628	6
113246-113345	113295	0.032	0.02628	6
113271-113370	113320	0.032	0.02628	6
113296-113395	113345	0.032	0.02628	6
126625-126724	126674	0.032	0.02628	6
126650-126749	126699	0.032	0.02628	6
126675-126774	126724	0.032	0.02628	6
126700-126799	126749	0.032	0.02628	6
8113-8241	8191	0.03067	0.02628	6
8138-8267	8216	0.03067	0.02628	6
30948-31058	30997	0.03067	0.03504	8
52392-52503	52441	0.03067	0.03504	8
62802-62902	62852	0.03067	0.02628	6
62828-62929	62877	0.03067	0.02628	6
62853-62954	62902	0.03067	0.02628	6
73845-73987	73905	0.03067	0.03504	8
73881-74012	73932	0.03067	0.03504	8
125272-125452	125330	0.03067	0.03504	8
49277-49397	49326	0.03	0.03942	9
65882-65994	65931	0.03	0.02628	6
67759-67858	67808	0.03	0.02628	6
73053-73154	73104	0.03	0.0219	5
114706-114805	114755	0.03	0.03942	9
114731-114830	114780	0.03	0.03942	9
116468-116570	116517	0.03	0.03942	9
118293-118485	118424	0.03	0.03942	9
118370-118541	118460	0.03	0.03942	9
3787-3895	3845	0.02933	0.03504	8
52321-52478	52416	0.02933	0.03066	7
1285-1421	1335	0.02867	0.03504	8
65279-65388	65338	0.028	0.02628	6
8063-8191	8112	0.02733	0.0219	5
8088-8216	8137	0.02733	0.0219	5
48877-48992	48942	0.02733	0.03066	7
52417-52528	52478	0.02733	0.03066	7
8450-8564	8506	0.02667	0.03504	8
77631-77730	77680	0.02667	0.0219	5
77656-77755	77705	0.02667	0.0219	5
81232-81331	81281	0.02667	0.03504	8
81257-81356	81306	0.02667	0.03504	8
81282-81381	81331	0.02667	0.03504	8
113684-114037	113734	0.02667	0.03504	8
116518-116620	116570	0.02667	0.03504	8
119663-119772	119712	0.02667	0.03504	8
119688-119807	119737	0.02667	0.03504	8
125177-125330	125271	0.02667	0.03504	8
3762-3870	3811	0.026	0.03066	7
1310-1446	1360	0.02533	0.03066	7
9129-9440	9225	0.02533	0.03066	7
9610-9715	9665	0.02533	0.0219	5
30973-31090	31033	0.02533	0.03066	7
30998-31115	31058	0.02533	0.03066	7
48827-48942	48876	0.02533	0.03066	7
62777-62877	62827	0.02533	0.0219	5
77251-77417	77357	0.02533	0.03066	7
122889-122988	122938	0.02533	0.03066	7
124119-124251	124174	0.02533	0.03066	7
60884-60983	60933	0.02467	0.02628	6
60909-61008	60958	0.02467	0.02628	6
60934-61033	60983	0.02467	0.02628	6
65314-65413	65363	0.02467	0.0219	5
61059-61170	61120	0.024	0.02628	6
74096-74233	74183	0.024	0.02628	6
74159-74258	74208	0.024	0.02628	6
74184-74283	74233	0.024	0.02628	6
74209-74308	74258	0.024	0.02628	6
114038-114161	114101	0.024	0.02628	6
114077-114186	114126	0.024	0.02628	6
114127-114247	114186	0.024	0.02628	6
121858-121957	121907	0.024	0.02628	6
4277-4389	4337	0.02333	0.03066	7
8482-8590	8539	0.02333	0.03066	7
8515-8615	8564	0.02333	0.03066	7
30801-30922	30872	0.02333	0.03066	7
69090-69209	69158	0.02333	0.03066	7
77606-77705	77655	0.02333	0.01752	4
81207-81306	81256	0.02333	0.03066	7
113621-114012	113709	0.02333	0.03066	7
113710-114076	114012	0.02333	0.03066	7
114656-114755	114705	0.02333	0.03066	7
114756-114855	114805	0.02333	0.03066	7
114806-114914	114855	0.02333	0.03066	7
116493-116595	116545	0.02333	0.03066	7
119528-119737	119687	0.02333	0.03066	7
119058-119527	119477	0.02267	0.0219	5
123529-123628	123578	0.02267	0.0219	5
123554-123653	123603	0.02267	0.0219	5
123579-123678	123628	0.02267	0.0219	5
4742-4842	4792	0.022	0.02628	6
30923-31033	30972	0.022	0.02628	6
38457-38583	38518	0.022	0.02628	6
48852-48967	48901	0.022	0.02628	6
52245-52391	52294	0.022	0.02628	6
52270-52416	52320	0.022	0.02628	6
69040-69158	69089	0.022	0.02628	6
121808-121907	121857	0.022	0.02628	6
121833-121932	121882	0.022	0.02628	6
122914-123013	122963	0.022	0.02628	6
125380-125527	125477	0.022	0.02628	6
65339-65438	65388	0.02133	0.01752	4
118592-119477	119057	0.02133	0.01752	4
28175-28274	28224	0.02067	0.0219	5
28200-28299	28249	0.02067	0.0219	5
60859-60958	60908	0.02067	0.0219	5
65932-66044	65994	0.02067	0.0219	5
77681-77780	77730	0.02067	0.01752	4
116947-117321	117271	0.02067	0.0219	5
116972-117346	117296	0.02067	0.0219	5
119083-119662	119502	0.02067	0.0219	5
124094-124199	124143	0.02067	0.0219	5
124627-124726	124676	0.02067	0.0219	5
1260-1360	1309	0.02	0.02628	6
2111-2210	2160	0.02	0.02628	6
2136-2235	2185	0.02	0.02628	6
3728-3845	3786	0.02	0.02628	6
4540-4641	4591	0.02	0.02628	6
8901-9000	8950	0.02	0.02628	6
34184-34283	34233	0.02	0.02628	6
34209-34308	34258	0.02	0.02628	6
69065-69184	69114	0.02	0.02628	6
69115-69234	69184	0.02	0.02628	6
70764-70863	70813	0.02	0.02628	6
70789-70888	70838	0.02	0.02628	6
74609-74816	74672	0.02	0.02628	6
114831-114939	114880	0.02	0.02628	6
116265-116391	116341	0.02	0.02628	6
116291-116416	116366	0.02	0.02628	6
116342-116441	116391	0.02	0.02628	6
116596-116695	116645	0.02	0.02628	6
116621-116720	116670	0.02	0.02628	6
119713-119832	119772	0.02	0.02628	6
119858-119974	119918	0.02	0.02628	6
124144-124276	124199	0.02	0.02628	6
124175-124301	124251	0.02	0.02628	6
125127-125271	125176	0.02	0.02628	6
125152-125296	125201	0.02	0.02628	6
9635-9740	9690	0.01933	0.01752	4
9666-9765	9715	0.01933	0.01752	4
60959-61058	61008	0.01933	0.0219	5
65364-65463	65413	0.01933	0.01752	4
65832-65931	65881	0.01933	0.01752	4
73988-74095	74037	0.01933	0.0219	5
119033-119502	119082	0.01933	0.01752	4
4692-4792	4741	0.01867	0.0219	5
4717-4817	4766	0.01867	0.0219	5
4767-4868	4817	0.01867	0.0219	5
5888-5988	5937	0.01867	0.0219	5
6779-6899	6842	0.01867	0.0219	5
13687-13786	13736	0.01867	0.0219	5
13987-14086	14036	0.01867	0.0219	5
28475-28574	28524	0.01867	0.0219	5
28500-28599	28549	0.01867	0.0219	5
31923-32034	31972	0.01867	0.0219	5
38432-38551	38481	0.01867	0.0219	5
48902-49017	48967	0.01867	0.0219	5
58371-58470	58420	0.01867	0.0219	5
58396-58495	58445	0.01867	0.0219	5
60808-60908	60858	0.01867	0.0219	5
60833-60933	60883	0.01867	0.0219	5
61121-61220	61170	0.01867	0.0219	5
61146-61245	61195	0.01867	0.0219	5
61596-61695	61645	0.01867	0.0219	5
61621-61720	61670	0.01867	0.0219	5
61646-61745	61695	0.01867	0.0219	5
68825-68951	68892	0.01867	0.0219	5
77064-77185	77125	0.01867	0.0219	5
77318-77480	77383	0.01867	0.0219	5
87963-88088	88038	0.01867	0.0219	5
116392-116492	116441	0.01867	0.0219	5
117543-117660	117602	0.01867	0.0219	5
117568-117685	117635	0.01867	0.0219	5
121222-121321	121271	0.01867	0.0219	5
121247-121346	121296	0.01867	0.0219	5
121883-121982	121932	0.01867	0.0219	5
125453-125552	125502	0.01867	0.0219	5
125553-125652	125602	0.01867	0.0219	5
125578-125677	125627	0.01867	0.0219	5
125878-125977	125927	0.01867	0.0219	5
151932-152073	151981	0.01867	0.0219	5
73078-73179	73129	0.018	0.01314	3
31973-32084	32034	0.01733	0.01752	4
45643-45742	45692	0.01733	0.01752	4
83845-83944	83894	0.01733	0.01752	4
84195-84297	84247	0.01733	0.01752	4
114102-114211	114161	0.01733	0.01752	4
117272-117371	117321	0.01733	0.01752	4
124044-124143	124093	0.01733	0.01752	4
124069-124174	124118	0.01733	0.01752	4
1235-1335	1284	0.01667	0.0219	5
4202-4301	4251	0.01667	0.0219	5
4252-4364	4301	0.01667	0.0219	5
4567-4666	4616	0.01667	0.0219	5
4667-4766	4716	0.01667	0.0219	5
6731-6873	6817	0.01667	0.0219	5
8851-8950	8900	0.01667	0.0219	5
8876-8975	8925	0.01667	0.0219	5
14338-14439	14387	0.01667	0.0219	5
14363-14464	14412	0.01667	0.0219	5
14388-14489	14439	0.01667	0.0219	5
28036-28149	28085	0.01667	0.0219	5
34159-34258	34208	0.01667	0.0219	5
38482-38608	38551	0.01667	0.0219	5
38519-38633	38583	0.01667	0.0219	5
39124-39223	39173	0.01667	0.0219	5
46622-46731	46681	0.01667	0.0219	5
46657-46756	46706	0.01667	0.0219	5
48750-48851	48799	0.01667	0.0219	5
52442-52553	52503	0.01667	0.0219	5
52479-52578	52528	0.01667	0.0219	5
62602-62701	62651	0.01667	0.0219	5
65229-65338	65278	0.01667	0.0219	5
67290-67390	67339	0.01667	0.0219	5
69414-69526	69475	0.01667	0.0219	5
69813-69912	69862	0.01667	0.0219	5
70739-70838	70788	0.01667	0.0219	5
77089-77210	77154	0.01667	0.0219	5
77155-77285	77210	0.01667	0.0219	5
82983-83082	83032	0.01667	0.0219	5
86454-86560	86503	0.01667	0.0219	5
114013-114126	114076	0.01667	0.0219	5
114781-114880	114830	0.01667	0.0219	5
116240-116366	116290	0.01667	0.0219	5
116646-116745	116695	0.01667	0.0219	5
119503-119712	119662	0.01667	0.0219	5
119919-120024	119974	0.01667	0.0219	5
119944-120049	119999	0.01667	0.0219	5
121172-121271	121221	0.01667	0.0219	5
121397-121514	121446	0.01667	0.0219	5
121422-121539	121489	0.01667	0.0219	5
123198-123297	123247	0.01667	0.0219	5
124200-124326	124276	0.01667	0.0219	5
125102-125201	125151	0.01667	0.0219	5
3846-3945	3895	0.016	0.01752	4
14740-14957	14799	0.016	0.01752	4
14769-14982	14824	0.016	0.01752	4
14800-15007	14957	0.016	0.01752	4
14825-15032	14982	0.016	0.01752	4
15885-15984	15934	0.016	0.01752	4
28742-28846	28796	0.016	0.01752	4
29800-29901	29851	0.016	0.01752	4
29827-29926	29876	0.016	0.01752	4
29877-29976	29926	0.016	0.01752	4
63865-63964	63914	0.016	0.01752	4
122689-122788	122738	0.016	0.01752	4
122714-122813	122763	0.016	0.01752	4
122739-122838	122788	0.016	0.01752	4
123604-123703	123653	0.016	0.01314	3
1336-1471	1421	0.01533	0.01752	4
1361-1496	1446	0.01533	0.01752	4
3564-3677	3615	0.01533	0.01752	4
3589-3702	3652	0.01533	0.01752	4
3616-3727	3677	0.01533	0.01752	4
3653-3761	3702	0.01533	0.01752	4
4818-4956	4868	0.01533	0.01752	4
4897-5032	4981	0.01533	0.01752	4
6616-6730	6680	0.01533	0.01752	4
6818-6924	6873	0.01533	0.01752	4
6843-6949	6899	0.01533	0.01752	4
7484-7583	7533	0.01533	0.01752	4
8691-8790	8740	0.01533	0.01752	4
8716-8825	8765	0.01533	0.01752	4
8741-8850	8790	0.01533	0.01752	4
9201-9465	9390	0.01533	0.01752	4
13629-13736	13686	0.01533	0.01752	4
13662-13761	13711	0.01533	0.01752	4
27961-28060	28010	0.01533	0.01752	4
28250-28349	28299	0.01533	0.01752	4
28525-28624	28574	0.01533	0.01752	4
31948-32059	31998	0.01533	0.01752	4
49969-50068	50018	0.01533	0.01752	4
49994-50093	50043	0.01533	0.01752	4
58321-58420	58370	0.01533	0.01752	4
58346-58445	58395	0.01533	0.01752	4
60783-60883	60832	0.01533	0.01752	4
60984-61095	61033	0.01533	0.01752	4
61096-61195	61145	0.01533	0.01752	4
65254-65363	65313	0.01533	0.01752	4
65572-65674	65624	0.01533	0.01752	4
68068-68173	68123	0.01533	0.01752	4
68800-68925	68849	0.01533	0.01752	4
68850-68976	68925	0.01533	0.01752	4
68893-69004	68951	0.01533	0.01752	4
72978-73077	73027	0.01533	0.01314	3
77358-77505	77417	0.01533	0.01752	4
77384-77530	77480	0.01533	0.01752	4
78490-78590	78539	0.01533	0.01752	4
78515-78615	78565	0.01533	0.01752	4
78540-78640	78590	0.01533	0.01752	4
116367-116467	116416	0.01533	0.01752	4
116417-116517	116467	0.01533	0.01752	4
116796-116895	116845	0.01533	0.01752	4
116821-116921	116870	0.01533	0.01752	4
116922-117296	116971	0.01533	0.01752	4
117518-117635	117567	0.01533	0.01752	4
121197-121296	121246	0.01533	0.01752	4
121272-121371	121321	0.01533	0.01752	4
121783-121882	121832	0.01533	0.01752	4
121933-122032	121982	0.01533	0.01752	4
122964-123072	123013	0.01533	0.01752	4
123498-123603	123553	0.01533	0.01752	4
124427-124526	124476	0.01533	0.01752	4
124452-124551	124501	0.01533	0.01752	4
124477-124576	124526	0.01533	0.01752	4
124577-124676	124626	0.01533	0.01752	4
124602-124701	124651	0.01533	0.01752	4
125828-125927	125877	0.01533	0.01752	4
125853-125952	125902	0.01533	0.01752	4
151957-152098	152006	0.01533	0.01752	4
5711-5810	5760	0.01467	0.01314	3
9576-9690	9634	0.01467	0.01314	3
82683-82782	82732	0.01467	0.01314	3
82708-82807	82757	0.01467	0.01314	3
82733-82832	82782	0.01467	0.01314	3
7000-7101	7049	0.014	0.01314	3
7025-7126	7074	0.014	0.01314	3
9691-9790	9740	0.014	0.01314	3
23710-23809	23759	0.014	0.01314	3
23735-23834	23784	0.014	0.01314	3
32205-32304	32254	0.014	0.01314	3
41850-41949	41899	0.014	0.01314	3
41875-41974	41924	0.014	0.01314	3
41900-41999	41949	0.014	0.01314	3
81413-81512	81462	0.014	0.01314	3
83820-83919	83869	0.014	0.01314	3
84145-84247	84194	0.014	0.01314	3
84170-84272	84222	0.014	0.01314	3
2086-2185	2135	0.01333	0.01752	4
4227-4337	4276	0.01333	0.01752	4
4302-4414	4364	0.01333	0.01752	4
4338-4439	4389	0.01333	0.01752	4
4515-4616	4566	0.01333	0.01752	4
4592-4691	4641	0.01333	0.01752	4
4617-4716	4666	0.01333	0.01752	4
4793-4896	4842	0.01333	0.01752	4
4957-5057	5007	0.01333	0.01752	4
5913-6020	5962	0.01333	0.01752	4
5938-6064	5988	0.01333	0.01752	4
5963-6097	6020	0.01333	0.01752	4
7359-7458	7408	0.01333	0.01752	4
7409-7508	7458	0.01333	0.01752	4
7434-7533	7483	0.01333	0.01752	4
7836-7935	7885	0.01333	0.01752	4
7861-7979	7910	0.01333	0.01752	4
7886-8004	7935	0.01333	0.01752	4
7911-8029	7979	0.01333	0.01752	4
8418-8539	8481	0.01333	0.01752	4
8540-8640	8590	0.01333	0.01752	4
8926-9064	8975	0.01333	0.01752	4
13295-13395	13345	0.01333	0.01752	4
13421-13520	13470	0.01333	0.01752	4
13446-13545	13495	0.01333	0.01752	4
13471-13570	13520	0.01333	0.01752	4
13712-13811	13761	0.01333	0.01752	4
14413-14514	14464	0.01333	0.01752	4
27713-27812	27762	0.01333	0.01752	4
27986-28085	28035	0.01333	0.01752	4
28011-28110	28060	0.01333	0.01752	4
29038-29149	29099	0.01333	0.01752	4
34234-34333	34283	0.01333	0.01752	4
39074-39173	39123	0.01333	0.01752	4
39099-39198	39148	0.01333	0.01752	4
48434-48548	48489	0.01333	0.01752	4
48465-48573	48523	0.01333	0.01752	4
48490-48601	48548	0.01333	0.01752	4
48688-48799	48749	0.01333	0.01752	4
48722-48826	48774	0.01333	0.01752	4
49398-49791	49455	0.01333	0.01752	4
58628-58727	58677	0.01333	0.01752	4
58653-58763	58702	0.01333	0.01752	4
62577-62676	62626	0.01333	0.01752	4
62627-62726	62676	0.01333	0.01752	4
63780-63889	63839	0.01333	0.01752	4
63805-63914	63864	0.01333	0.01752	4
65141-65253	65190	0.01333	0.01752	4
65166-65278	65228	0.01333	0.01752	4
65191-65313	65253	0.01333	0.01752	4
67115-67214	67164	0.01333	0.01752	4
67190-67289	67239	0.01333	0.01752	4
67215-67314	67264	0.01333	0.01752	4
67240-67339	67289	0.01333	0.01752	4
67265-67365	67314	0.01333	0.01752	4
67340-67469	67390	0.01333	0.01752	4
67366-67494	67415	0.01333	0.01752	4
67993-68098	68042	0.01333	0.01752	4
68043-68148	68098	0.01333	0.01752	4
69364-69475	69413	0.01333	0.01752	4
69389-69500	69445	0.01333	0.01752	4
69446-69551	69500	0.01333	0.01752	4
69501-69601	69551	0.01333	0.01752	4
69652-69762	69712	0.01333	0.01752	4
69677-69787	69737	0.01333	0.01752	4
69763-69862	69812	0.01333	0.01752	4
69788-69887	69837	0.01333	0.01752	4
69838-69937	69887	0.01333	0.01752	4
70814-70913	70863	0.01333	0.01752	4
71884-71992	71942	0.01333	0.01752	4
74584-74772	74636	0.01333	0.01752	4
77126-77235	77185	0.01333	0.01752	4
77186-77357	77235	0.01333	0.01752	4
77211-77383	77285	0.01333	0.01752	4
77506-77605	77555	0.01333	0.01752	4
80531-80630	80580	0.01333	0.01752	4
80556-80655	80605	0.01333	0.01752	4
80581-80681	80630	0.01333	0.01752	4
81663-81762	81712	0.01333	0.01752	4
83008-83107	83057	0.01333	0.01752	4
86423-86535	86478	0.01333	0.01752	4
86504-86621	86560	0.01333	0.01752	4
114162-114272	114211	0.01333	0.01752	4
114187-114298	114247	0.01333	0.01752	4
114856-114964	114914	0.01333	0.01752	4
115590-115689	115639	0.01333	0.01752	4
116671-116770	116720	0.01333	0.01752	4
119478-119687	119527	0.01333	0.01752	4
119894-119999	119943	0.01333	0.01752	4
120421-120521	120471	0.01333	0.01752	4
120447-120546	120496	0.01333	0.01752	4
120797-120896	120846	0.01333	0.01752	4
120872-120971	120921	0.01333	0.01752	4
121322-121421	121371	0.01333	0.01752	4
121347-121446	121396	0.01333	0.01752	4
121372-121489	121421	0.01333	0.01752	4
122380-122488	122438	0.01333	0.01752	4
122839-122938	122888	0.01333	0.01752	4
122864-122963	122913	0.01333	0.01752	4
123423-123528	123472	0.01333	0.01752	4
124402-124501	124451	0.01333	0.01752	4
124552-124651	124601	0.01333	0.01752	4
125077-125176	125126	0.01333	0.01752	4
125603-125702	125652	0.01333	0.01752	4
9526-9634	9575	0.01267	0.01314	3
9551-9665	9609	0.01267	0.01314	3
15860-15959	15909	0.01267	0.01314	3
28692-28796	28741	0.01267	0.01314	3
28717-28821	28770	0.01267	0.01314	3
28822-28950	28871	0.01267	0.01314	3
29852-29951	29901	0.01267	0.01314	3
60758-60858	60807	0.01267	0.01314	3
63915-64014	63964	0.01267	0.01314	3
63940-64039	63989	0.01267	0.01314	3
70138-70237	70187	0.01267	0.01314	3
74013-74158	74070	0.01267	0.01314	3
77581-77680	77630	0.01267	0.01314	3
1210-1309	1259	0.012	0.01314	3
4843-4981	4896	0.012	0.01314	3
6541-6655	6590	0.012	0.01314	3
6566-6680	6615	0.012	0.01314	3
6591-6705	6655	0.012	0.01314	3
7227-7326	7276	0.012	0.01314	3
7252-7358	7301	0.012	0.01314	3
7277-7383	7326	0.012	0.01314	3
7459-7558	7508	0.012	0.01314	3
9226-9500	9440	0.012	0.01314	3
13912-14011	13961	0.012	0.01314	3
13962-14061	14011	0.012	0.01314	3
19113-19212	19162	0.012	0.01314	3
19613-19712	19662	0.012	0.01314	3
23660-23759	23709	0.012	0.01314	3
23685-23784	23734	0.012	0.01314	3
23960-24059	24009	0.012	0.01314	3
28111-28224	28174	0.012	0.01314	3
28225-28324	28274	0.012	0.01314	3
28450-28549	28499	0.012	0.01314	3
29525-29624	29574	0.012	0.01314	3
29550-29649	29599	0.012	0.01314	3
31034-31140	31090	0.012	0.01314	3
31898-31998	31947	0.012	0.01314	3
31999-32111	32059	0.012	0.01314	3
32180-32279	32229	0.012	0.01314	3
32230-32329	32279	0.012	0.01314	3
32255-32354	32304	0.012	0.01314	3
32280-32379	32329	0.012	0.01314	3
34409-34508	34458	0.012	0.01314	3
34484-34583	34533	0.012	0.01314	3
45593-45692	45642	0.012	0.01314	3
45618-45717	45667	0.012	0.01314	3
48800-48901	48851	0.012	0.01314	3
48968-49075	49017	0.012	0.01314	3
50019-50118	50068	0.012	0.01314	3
53529-53628	53578	0.012	0.01314	3
53554-53653	53603	0.012	0.01314	3
53604-53703	53653	0.012	0.01314	3
56049-56148	56098	0.012	0.01314	3
56074-56182	56123	0.012	0.01314	3
56099-56207	56148	0.012	0.01314	3
56124-56232	56182	0.012	0.01314	3
56183-56282	56232	0.012	0.01314	3
56208-56307	56257	0.012	0.01314	3
56233-56333	56282	0.012	0.01314	3
56258-56362	56307	0.012	0.01314	3
58046-58145	58095	0.012	0.01314	3
58071-58170	58120	0.012	0.01314	3
59046-59145	59095	0.012	0.01314	3
59071-59170	59120	0.012	0.01314	3
59421-59520	59470	0.012	0.01314	3
59446-59545	59495	0.012	0.01314	3
59471-59570	59520	0.012	0.01314	3
59496-59595	59545	0.012	0.01314	3
61009-61120	61058	0.012	0.01314	3
61034-61145	61095	0.012	0.01314	3
61671-61770	61720	0.012	0.01314	3
65514-65649	65596	0.012	0.01314	3
67784-67883	67833	0.012	0.01314	3
67809-67917	67858	0.012	0.01314	3
68124-68223	68173	0.012	0.01314	3
69005-69114	69064	0.012	0.01314	3
69527-69626	69576	0.012	0.01314	3
75439-75538	75488	0.012	0.01314	3
77039-77154	77088	0.012	0.01314	3
78465-78565	78514	0.012	0.01314	3
78566-78665	78615	0.012	0.01314	3
84223-84362	84272	0.012	0.01314	3
86647-86749	86699	0.012	0.01314	3
86672-86774	86724	0.012	0.01314	3
87904-88038	87962	0.012	0.01314	3
87938-88063	88013	0.012	0.01314	3
117297-117396	117346	0.012	0.01314	3
117603-117717	117660	0.012	0.01314	3
121758-121857	121807	0.012	0.01314	3
121908-122007	121957	0.012	0.01314	3
122117-122216	122166	0.012	0.01314	3
122939-123038	122988	0.012	0.01314	3
124502-124601	124551	0.012	0.01314	3
125478-125577	125527	0.012	0.01314	3
125528-125627	125577	0.012	0.01314	3
125803-125902	125852	0.012	0.01314	3
125978-126077	126027	0.012	0.01314	3
126003-126102	126052	0.012	0.01314	3
151982-152132	152073	0.012	0.01314	3
5736-5835	5785	0.01133	0.00876	2
5761-5862	5810	0.01133	0.00876	2
5786-5887	5835	0.01133	0.00876	2
6950-7049	6999	0.01067	0.00876	2
6975-7074	7024	0.01067	0.00876	2
19038-19137	19087	0.01067	0.00876	2
19063-19162	19112	0.01067	0.00876	2
41825-41924	41874	0.01067	0.00876	2
45668-45767	45717	0.01067	0.00876	2
81438-81537	81487	0.01067	0.00876	2
118567-119082	119032	0.01067	0.00876	2
121683-121782	121732	0.01067	0.00876	2
124652-124751	124701	0.01067	0.00876	2
1522-1621	1571	0.01	0.01314	3
1547-1658	1596	0.01	0.01314	3
1572-1683	1621	0.01	0.01314	3
2061-2160	2110	0.01	0.01314	3
2161-2260	2210	0.01	0.01314	3
3871-3970	3920	0.01	0.01314	3
3971-4076	4020	0.01	0.01314	3
3996-4101	4045	0.01	0.01314	3
4021-4126	4076	0.01	0.01314	3
4177-4276	4226	0.01	0.01314	3
4365-4464	4414	0.01	0.01314	3
4490-4591	4539	0.01	0.01314	3
4642-4741	4691	0.01	0.01314	3
4982-5082	5032	0.01	0.01314	3
5008-5107	5057	0.01	0.01314	3
5308-5432	5357	0.01	0.01314	3
5333-5459	5407	0.01	0.01314	3
5408-5509	5459	0.01	0.01314	3
5433-5534	5484	0.01	0.01314	3
5485-5584	5534	0.01	0.01314	3
6065-6172	6122	0.01	0.01314	3
6299-6490	6348	0.01	0.01314	3
6324-6515	6465	0.01	0.01314	3
6681-6817	6730	0.01	0.01314	3
6706-6842	6778	0.01	0.01314	3
7302-7408	7358	0.01	0.01314	3
7384-7483	7433	0.01	0.01314	3
7809-7910	7860	0.01	0.01314	3
7936-8062	8004	0.01	0.01314	3
7980-8087	8029	0.01	0.01314	3
8005-8112	8062	0.01	0.01314	3
8217-8317	8267	0.01	0.01314	3
8766-8875	8825	0.01	0.01314	3
9957-10056	10006	0.01	0.01314	3
10334-10433	10383	0.01	0.01314	3
10359-10458	10408	0.01	0.01314	3
10750-10855	10799	0.01	0.01314	3
12695-12794	12744	0.01	0.01314	3
12895-12994	12944	0.01	0.01314	3
12920-13019	12969	0.01	0.01314	3
12945-13044	12994	0.01	0.01314	3
13320-13420	13370	0.01	0.01314	3
13346-13445	13395	0.01	0.01314	3
13496-13603	13545	0.01	0.01314	3
14012-14112	14061	0.01	0.01314	3
14037-14137	14086	0.01	0.01314	3
15910-16009	15959	0.01	0.01314	3
18188-18287	18237	0.01	0.01314	3
19188-19287	19237	0.01	0.01314	3
19763-19862	19812	0.01	0.01314	3
19788-19887	19837	0.01	0.01314	3
19813-19912	19862	0.01	0.01314	3
19838-19937	19887	0.01	0.01314	3
21413-21514	21462	0.01	0.01314	3
21438-21539	21489	0.01	0.01314	3
23425-23524	23474	0.01	0.01314	3
23500-23609	23549	0.01	0.01314	3
23525-23634	23574	0.01	0.01314	3
23550-23659	23609	0.01	0.01314	3
27738-27839	27787	0.01	0.01314	3
28061-28174	28110	0.01	0.01314	3
29275-29374	29324	0.01	0.01314	3
29300-29399	29349	0.01	0.01314	3
29902-30001	29951	0.01	0.01314	3
30052-30151	30101	0.01	0.01314	3
30077-30176	30126	0.01	0.01314	3
30102-30201	30151	0.01	0.01314	3
30127-30400	30176	0.01	0.01314	3
31241-31340	31290	0.01	0.01314	3
31672-31772	31722	0.01	0.01314	3
32680-32779	32729	0.01	0.01314	3
32705-32804	32754	0.01	0.01314	3
32730-32829	32779	0.01	0.01314	3
33634-33768	33718	0.01	0.01314	3
34006-34108	34058	0.01	0.01314	3
34031-34133	34083	0.01	0.01314	3
34059-34158	34108	0.01	0.01314	3
34084-34183	34133	0.01	0.01314	3
34134-34233	34183	0.01	0.01314	3
34634-34744	34694	0.01	0.01314	3
34670-34769	34719	0.01	0.01314	3
34695-34823	34744	0.01	0.01314	3
38149-38256	38206	0.01	0.01314	3
39049-39148	39098	0.01	0.01314	3
42050-42149	42099	0.01	0.01314	3
42075-42174	42124	0.01	0.01314	3
43700-43799	43749	0.01	0.01314	3
43725-43824	43774	0.01	0.01314	3
44075-44202	44124	0.01	0.01314	3
44125-44252	44202	0.01	0.01314	3
44155-44277	44227	0.01	0.01314	3
44228-44327	44277	0.01	0.01314	3
46572-46681	46621	0.01	0.01314	3
46682-46781	46731	0.01	0.01314	3
46707-46806	46756	0.01	0.01314	3
47208-47326	47276	0.01	0.01314	3
48524-48626	48573	0.01	0.01314	3
48775-48876	48826	0.01	0.01314	3
49018-49126	49075	0.01	0.01314	3
49423-49816	49766	0.01	0.01314	3
49942-50043	49993	0.01	0.01314	3
52220-52320	52269	0.01	0.01314	3
52554-52653	52603	0.01	0.01314	3
53179-53278	53228	0.01	0.01314	3
53254-53353	53303	0.01	0.01314	3
55781-55880	55830	0.01	0.01314	3
55806-55905	55855	0.01	0.01314	3
55906-56023	55964	0.01	0.01314	3
55931-56048	55998	0.01	0.01314	3
55999-56098	56048	0.01	0.01314	3
56334-56447	56387	0.01	0.01314	3
56363-56472	56422	0.01	0.01314	3
56921-57020	56970	0.01	0.01314	3
56946-57045	56995	0.01	0.01314	3
56971-57070	57020	0.01	0.01314	3
58421-58520	58470	0.01	0.01314	3
58446-58545	58495	0.01	0.01314	3
58678-58788	58727	0.01	0.01314	3
58814-58920	58863	0.01	0.01314	3
59521-59620	59570	0.01	0.01314	3
60498-60597	60547	0.01	0.01314	3
60523-60622	60572	0.01	0.01314	3
60573-60672	60622	0.01	0.01314	3
61771-61870	61820	0.01	0.01314	3
62652-62751	62701	0.01	0.01314	3
63430-63529	63479	0.01	0.01314	3
63455-63554	63504	0.01	0.01314	3
63840-63939	63889	0.01	0.01314	3
65090-65190	65140	0.01	0.01314	3
65115-65228	65165	0.01	0.01314	3
65597-65699	65649	0.01	0.01314	3
65625-65724	65674	0.01	0.01314	3
67140-67239	67189	0.01	0.01314	3
67165-67264	67214	0.01	0.01314	3
67315-67415	67365	0.01	0.01314	3
68018-68123	68067	0.01	0.01314	3
69335-69445	69388	0.01	0.01314	3
69476-69576	69526	0.01	0.01314	3
69627-69737	69676	0.01	0.01314	3
69713-69812	69762	0.01	0.01314	3
69888-69987	69937	0.01	0.01314	3
70538-70638	70588	0.01	0.01314	3
70563-70663	70613	0.01	0.01314	3
70589-70688	70638	0.01	0.01314	3
70714-70813	70763	0.01	0.01314	3
71809-71917	71858	0.01	0.01314	3
71834-71942	71883	0.01	0.01314	3
71859-71967	71917	0.01	0.01314	3
73820-73932	73869	0.01	0.01314	3
77531-77630	77580	0.01	0.01314	3
77556-77655	77605	0.01	0.01314	3
78616-78715	78665	0.01	0.01314	3
78827-78927	78877	0.01	0.01314	3
78853-78952	78902	0.01	0.01314	3
78878-78977	78927	0.01	0.01314	3
78903-79002	78952	0.01	0.01314	3
80164-80272	80215	0.01	0.01314	3
80189-80297	80247	0.01	0.01314	3
80506-80605	80555	0.01	0.01314	3
81588-81687	81637	0.01	0.01314	3
81613-81712	81662	0.01	0.01314	3
81638-81737	81687	0.01	0.01314	3
82933-83032	82982	0.01	0.01314	3
82958-83057	83007	0.01	0.01314	3
83258-83369	83309	0.01	0.01314	3
83283-83394	83334	0.01	0.01314	3
83620-83719	83669	0.01	0.01314	3
83645-83744	83694	0.01	0.01314	3
83670-83769	83719	0.01	0.01314	3
83695-83794	83744	0.01	0.01314	3
85216-85315	85265	0.01	0.01314	3
85241-85340	85290	0.01	0.01314	3
85420-85639	85589	0.01	0.01314	3
85556-85664	85614	0.01	0.01314	3
85590-85689	85639	0.01	0.01314	3
85615-85714	85664	0.01	0.01314	3
85640-85739	85689	0.01	0.01314	3
85665-85764	85714	0.01	0.01314	3
85983-86144	86041	0.01	0.01314	3
86017-86169	86066	0.01	0.01314	3
86042-86194	86144	0.01	0.01314	3
86320-86422	86372	0.01	0.01314	3
86373-86478	86422	0.01	0.01314	3
86398-86503	86453	0.01	0.01314	3
86479-86585	86535	0.01	0.01314	3
88014-88113	88063	0.01	0.01314	3
100540-100639	100589	0.01	0.01314	3
114212-114323	114272	0.01	0.01314	3
114524-114730	114680	0.01	0.01314	3
114881-114989	114939	0.01	0.01314	3
115540-115639	115589	0.01	0.01314	3
115565-115664	115614	0.01	0.01314	3
115615-115714	115664	0.01	0.01314	3
115665-115764	115714	0.01	0.01314	3
115815-115914	115864	0.01	0.01314	3
116571-116670	116620	0.01	0.01314	3
116846-116946	116895	0.01	0.01314	3
116871-116971	116921	0.01	0.01314	3
117347-117446	117396	0.01	0.01314	3
118193-118292	118242	0.01	0.01314	3
119738-119857	119807	0.01	0.01314	3
119773-119893	119832	0.01	0.01314	3
119833-119943	119893	0.01	0.01314	3
120000-120099	120049	0.01	0.01314	3
120396-120496	120446	0.01	0.01314	3
120822-120921	120871	0.01	0.01314	3
120847-120946	120896	0.01	0.01314	3
120922-121021	120971	0.01	0.01314	3
120947-121046	120996	0.01	0.01314	3
120997-121096	121046	0.01	0.01314	3
121022-121121	121071	0.01	0.01314	3
121047-121146	121096	0.01	0.01314	3
121072-121171	121121	0.01	0.01314	3
121097-121196	121146	0.01	0.01314	3
121147-121246	121196	0.01	0.01314	3
121297-121396	121346	0.01	0.01314	3
122292-122463	122404	0.01	0.01314	3
122414-122513	122463	0.01	0.01314	3
122439-122538	122488	0.01	0.01314	3
122464-122563	122513	0.01	0.01314	3
122614-122713	122663	0.01	0.01314	3
122639-122738	122688	0.01	0.01314	3
122664-122763	122713	0.01	0.01314	3
123148-123247	123197	0.01	0.01314	3
123173-123272	123222	0.01	0.01314	3
123223-123322	123272	0.01	0.01314	3
123248-123347	123297	0.01	0.01314	3
123273-123372	123322	0.01	0.01314	3
123398-123497	123447	0.01	0.01314	3
123448-123553	123497	0.01	0.01314	3
123919-124018	123968	0.01	0.01314	3
123944-124043	123993	0.01	0.01314	3
123969-124068	124018	0.01	0.01314	3
124377-124476	124426	0.01	0.01314	3
124752-124851	124801	0.01	0.01314	3
124777-124876	124826	0.01	0.01314	3
125052-125151	125101	0.01	0.01314	3
125903-126002	125952	0.01	0.01314	3
125928-126027	125977	0.01	0.01314	3
139381-139480	139430	0.01	0.01314	3
151907-152006	151956	0.01	0.01314	3
26-134	84	0.00933	0.00876	2
15835-15934	15884	0.00933	0.00876	2
25060-25159	25109	0.00933	0.00876	2
25085-25184	25134	0.00933	0.00876	2
25110-25209	25159	0.00933	0.00876	2
25135-25234	25184	0.00933	0.00876	2
28650-28770	28716	0.00933	0.00876	2
63890-63989	63939	0.00933	0.00876	2
70163-70262	70212	0.00933	0.00876	2
82658-82757	82707	0.00933	0.00876	2
122764-122863	122813	0.00933	0.00876	2
4869-5007	4956	0.00867	0.00876	2
5863-5962	5912	0.00867	0.00876	2
7202-7301	7251	0.00867	0.00876	2
7509-7608	7558	0.00867	0.00876	2
7534-7633	7583	0.00867	0.00876	2
8666-8765	8715	0.00867	0.00876	2
10534-10649	10583	0.00867	0.00876	2
10559-10674	10608	0.00867	0.00876	2
10584-10699	10649	0.00867	0.00876	2
10609-10724	10674	0.00867	0.00876	2
10912-11019	10961	0.00867	0.00876	2
11970-12069	12019	0.00867	0.00876	2
11995-12094	12044	0.00867	0.00876	2
12020-12119	12069	0.00867	0.00876	2
12495-12594	12544	0.00867	0.00876	2
12520-12619	12569	0.00867	0.00876	2
12545-12644	12594	0.00867	0.00876	2
13937-14036	13986	0.00867	0.00876	2
16410-16509	16459	0.00867	0.00876	2
16435-16534	16484	0.00867	0.00876	2
16460-16559	16509	0.00867	0.00876	2
16485-16584	16534	0.00867	0.00876	2
16660-16759	16709	0.00867	0.00876	2
16685-16784	16734	0.00867	0.00876	2
18029-18137	18087	0.00867	0.00876	2
18063-18162	18112	0.00867	0.00876	2
19638-19737	19687	0.00867	0.00876	2
19663-19762	19712	0.00867	0.00876	2
19688-19787	19737	0.00867	0.00876	2
21715-21814	21764	0.00867	0.00876	2
21740-21839	21789	0.00867	0.00876	2
21765-21864	21814	0.00867	0.00876	2
21790-21889	21839	0.00867	0.00876	2
23885-23984	23934	0.00867	0.00876	2
23910-24009	23959	0.00867	0.00876	2
23935-24034	23984	0.00867	0.00876	2
27463-27562	27512	0.00867	0.00876	2
27857-27985	27906	0.00867	0.00876	2
27882-28010	27960	0.00867	0.00876	2
27907-28035	27985	0.00867	0.00876	2
28150-28249	28199	0.00867	0.00876	2
29500-29599	29549	0.00867	0.00876	2
30873-30972	30922	0.00867	0.00876	2
30898-30997	30947	0.00867	0.00876	2
31597-31697	31646	0.00867	0.00876	2
32112-32229	32179	0.00867	0.00876	2
32155-32254	32204	0.00867	0.00876	2
32530-32629	32579	0.00867	0.00876	2
32555-32654	32604	0.00867	0.00876	2
32580-32679	32629	0.00867	0.00876	2
32605-32704	32654	0.00867	0.00876	2
33821-33930	33877	0.00867	0.00876	2
33853-33955	33905	0.00867	0.00876	2
33878-33980	33930	0.00867	0.00876	2
33906-34005	33955	0.00867	0.00876	2
34459-34558	34508	0.00867	0.00876	2
35482-35581	35531	0.00867	0.00876	2
35507-35606	35556	0.00867	0.00876	2
35532-35631	35581	0.00867	0.00876	2
37690-37798	37739	0.00867	0.00876	2
39249-39349	39298	0.00867	0.00876	2
39274-39374	39324	0.00867	0.00876	2
39299-39399	39349	0.00867	0.00876	2
40000-40099	40049	0.00867	0.00876	2
40025-40124	40074	0.00867	0.00876	2
40050-40149	40099	0.00867	0.00876	2
40075-40174	40124	0.00867	0.00876	2
44000-44099	44049	0.00867	0.00876	2
44025-44124	44074	0.00867	0.00876	2
44050-44154	44099	0.00867	0.00876	2
44981-45089	45039	0.00867	0.00876	2
45006-45114	45064	0.00867	0.00876	2
48943-49042	48992	0.00867	0.00876	2
50044-50143	50093	0.00867	0.00876	2
53579-53678	53628	0.00867	0.00876	2
54304-54403	54353	0.00867	0.00876	2
54329-54428	54378	0.00867	0.00876	2
58096-58195	58145	0.00867	0.00876	2
58121-58220	58170	0.00867	0.00876	2
59096-59195	59145	0.00867	0.00876	2
61446-61545	61495	0.00867	0.00876	2
61471-61570	61520	0.00867	0.00876	2
61496-61595	61545	0.00867	0.00876	2
61946-62045	61995	0.00867	0.00876	2
61971-62070	62020	0.00867	0.00876	2
61996-62095	62045	0.00867	0.00876	2
63580-63679	63629	0.00867	0.00876	2
63605-63704	63654	0.00867	0.00876	2
63630-63729	63679	0.00867	0.00876	2
65464-65596	65513	0.00867	0.00876	2
67605-67704	67654	0.00867	0.00876	2
68099-68198	68148	0.00867	0.00876	2
68149-68248	68198	0.00867	0.00876	2
68952-69064	69004	0.00867	0.00876	2
68977-69089	69039	0.00867	0.00876	2
69552-69651	69601	0.00867	0.00876	2
69577-69676	69626	0.00867	0.00876	2
69602-69712	69651	0.00867	0.00876	2
72526-72625	72575	0.00867	0.00876	2
72551-72650	72600	0.00867	0.00876	2
72576-72675	72625	0.00867	0.00876	2
75364-75463	75413	0.00867	0.00876	2
75389-75488	75438	0.00867	0.00876	2
75414-75513	75463	0.00867	0.00876	2
77014-77125	77063	0.00867	0.00876	2
78440-78539	78489	0.00867	0.00876	2
79803-79911	79852	0.00867	0.00876	2
79828-79936	79886	0.00867	0.00876	2
79853-79961	79911	0.00867	0.00876	2
79887-79986	79936	0.00867	0.00876	2
81688-81787	81737	0.00867	0.00876	2
81713-81812	81762	0.00867	0.00876	2
81738-81837	81787	0.00867	0.00876	2
82413-82532	82462	0.00867	0.00876	2
82438-82557	82499	0.00867	0.00876	2
82463-82582	82532	0.00867	0.00876	2
82500-82607	82557	0.00867	0.00876	2
83770-83869	83819	0.00867	0.00876	2
83795-83894	83844	0.00867	0.00876	2
83870-83969	83919	0.00867	0.00876	2
83895-83994	83944	0.00867	0.00876	2
84120-84222	84169	0.00867	0.00876	2
84814-84915	84865	0.00867	0.00876	2
84866-84965	84915	0.00867	0.00876	2
84891-84990	84940	0.00867	0.00876	2
85740-85857	85807	0.00867	0.00876	2
85765-85882	85832	0.00867	0.00876	2
85808-85907	85857	0.00867	0.00876	2
85833-85932	85882	0.00867	0.00876	2
86622-86724	86671	0.00867	0.00876	2
86700-86799	86749	0.00867	0.00876	2
87350-87452	87399	0.00867	0.00876	2
87400-87502	87452	0.00867	0.00876	2
87425-87527	87477	0.00867	0.00876	2
87478-87577	87527	0.00867	0.00876	2
87879-88013	87937	0.00867	0.00876	2
95364-95463	95413	0.00867	0.00876	2
95389-95488	95438	0.00867	0.00876	2
95414-95513	95463	0.00867	0.00876	2
95439-95538	95488	0.00867	0.00876	2
97564-97663	97613	0.00867	0.00876	2
97589-97688	97638	0.00867	0.00876	2
122058-122166	122116	0.00867	0.00876	2
122083-122191	122141	0.00867	0.00876	2
122142-122241	122191	0.00867	0.00876	2
124019-124118	124068	0.00867	0.00876	2
124702-124801	124751	0.00867	0.00876	2
125503-125602	125552	0.00867	0.00876	2
126028-126127	126077	0.00867	0.00876	2
126053-126152	126102	0.00867	0.00876	2
142332-142431	142381	0.00867	0.00876	2
142357-142456	142406	0.00867	0.00876	2
144482-144581	144531	0.00867	0.00876	2
144507-144606	144556	0.00867	0.00876	2
144532-144631	144581	0.00867	0.00876	2
144557-144656	144606	0.00867	0.00876	2
152007-152157	152098	0.00867	0.00876	2
1422-1521	1471	0.00667	0.00876	2
1472-1571	1521	0.00667	0.00876	2
1497-1596	1546	0.00667	0.00876	2
1597-1708	1658	0.00667	0.00876	2
1811-1910	1860	0.00667	0.00876	2
1936-2035	1985	0.00667	0.00876	2
1961-2060	2010	0.00667	0.00876	2
1986-2085	2035	0.00667	0.00876	2
2186-2285	2235	0.00667	0.00876	2
2361-2460	2410	0.00667	0.00876	2
2386-2485	2435	0.00667	0.00876	2
2411-2510	2460	0.00667	0.00876	2
2436-2535	2485	0.00667	0.00876	2
2461-2560	2510	0.00667	0.00876	2
2636-2735	2685	0.00667	0.00876	2
2661-2760	2710	0.00667	0.00876	2
2686-2785	2735	0.00667	0.00876	2
2711-2810	2760	0.00667	0.00876	2
2986-3085	3035	0.00667	0.00876	2
3011-3110	3060	0.00667	0.00876	2
3437-3563	3507	0.00667	0.00876	2
3462-3588	3532	0.00667	0.00876	2
3508-3615	3563	0.00667	0.00876	2
3533-3652	3588	0.00667	0.00876	2
3896-3995	3945	0.00667	0.00876	2
4047-4151	4101	0.00667	0.00876	2
4127-4226	4176	0.00667	0.00876	2
4152-4251	4201	0.00667	0.00876	2
5258-5357	5307	0.00667	0.00876	2
5283-5407	5332	0.00667	0.00876	2
5358-5484	5432	0.00667	0.00876	2
5460-5559	5509	0.00667	0.00876	2
5510-5610	5559	0.00667	0.00876	2
6021-6147	6097	0.00667	0.00876	2
6098-6197	6147	0.00667	0.00876	2
6123-6222	6172	0.00667	0.00876	2
6148-6247	6197	0.00667	0.00876	2
6274-6465	6323	0.00667	0.00876	2
6349-6540	6490	0.00667	0.00876	2
6656-6778	6705	0.00667	0.00876	2
7327-7433	7383	0.00667	0.00876	2
7734-7833	7783	0.00667	0.00876	2
7784-7885	7833	0.00667	0.00876	2
8030-8137	8087	0.00667	0.00876	2
8192-8292	8241	0.00667	0.00876	2
8826-8925	8875	0.00667	0.00876	2
8951-9089	9000	0.00667	0.00876	2
9391-9525	9465	0.00667	0.00876	2
9466-9575	9525	0.00667	0.00876	2
9501-9609	9550	0.00667	0.00876	2
9716-9828	9765	0.00667	0.00876	2
9907-10006	9956	0.00667	0.00876	2
9932-10031	9981	0.00667	0.00876	2
9982-10083	10031	0.00667	0.00876	2
10309-10408	10358	0.00667	0.00876	2
10384-10483	10433	0.00667	0.00876	2
10725-10830	10774	0.00667	0.00876	2
10887-10994	10936	0.00667	0.00876	2
12670-12769	12719	0.00667	0.00876	2
12720-12819	12769	0.00667	0.00876	2
12745-12844	12794	0.00667	0.00876	2
12870-12969	12919	0.00667	0.00876	2
13270-13370	13319	0.00667	0.00876	2
13371-13470	13420	0.00667	0.00876	2
13396-13495	13445	0.00667	0.00876	2
13837-13936	13886	0.00667	0.00876	2
13862-13961	13911	0.00667	0.00876	2
14062-14162	14112	0.00667	0.00876	2
15935-16034	15984	0.00667	0.00876	2
16035-16134	16084	0.00667	0.00876	2
16060-16159	16109	0.00667	0.00876	2
17429-17528	17478	0.00667	0.00876	2
17454-17553	17503	0.00667	0.00876	2
18113-18212	18162	0.00667	0.00876	2
18138-18237	18187	0.00667	0.00876	2
18163-18262	18212	0.00667	0.00876	2
18213-18312	18262	0.00667	0.00876	2
18263-18362	18312	0.00667	0.00876	2
19138-19237	19187	0.00667	0.00876	2
19163-19262	19212	0.00667	0.00876	2
19563-19662	19612	0.00667	0.00876	2
19588-19687	19637	0.00667	0.00876	2
21113-21212	21162	0.00667	0.00876	2
21138-21237	21187	0.00667	0.00876	2
21338-21437	21387	0.00667	0.00876	2
21363-21462	21412	0.00667	0.00876	2
21388-21489	21437	0.00667	0.00876	2
21463-21564	21514	0.00667	0.00876	2
21490-21589	21539	0.00667	0.00876	2
21665-21764	21714	0.00667	0.00876	2
21690-21789	21739	0.00667	0.00876	2
21840-21939	21889	0.00667	0.00876	2
22365-22464	22414	0.00667	0.00876	2
23216-23322	23265	0.00667	0.00876	2
23241-23348	23290	0.00667	0.00876	2
23266-23374	23322	0.00667	0.00876	2
23375-23474	23424	0.00667	0.00876	2
23400-23499	23449	0.00667	0.00876	2
23450-23549	23499	0.00667	0.00876	2
23475-23574	23524	0.00667	0.00876	2
23575-23684	23634	0.00667	0.00876	2
23610-23709	23659	0.00667	0.00876	2
24560-24659	24609	0.00667	0.00876	2
24585-24684	24634	0.00667	0.00876	2
27388-27487	27437	0.00667	0.00876	2
27663-27762	27712	0.00667	0.00876	2
27688-27787	27737	0.00667	0.00876	2
27763-27881	27812	0.00667	0.00876	2
27788-27906	27839	0.00667	0.00876	2
28300-28399	28349	0.00667	0.00876	2
28325-28424	28374	0.00667	0.00876	2
28550-28649	28599	0.00667	0.00876	2
28771-28871	28821	0.00667	0.00876	2
29075-29174	29124	0.00667	0.00876	2
29200-29299	29249	0.00667	0.00876	2
29225-29324	29274	0.00667	0.00876	2
29250-29349	29299	0.00667	0.00876	2
29325-29424	29374	0.00667	0.00876	2
29350-29449	29399	0.00667	0.00876	2
29575-29674	29624	0.00667	0.00876	2
29750-29851	29799	0.00667	0.00876	2
29775-29876	29826	0.00667	0.00876	2
29927-30026	29976	0.00667	0.00876	2
29952-30051	30001	0.00667	0.00876	2
30829-30947	30897	0.00667	0.00876	2
31191-31290	31240	0.00667	0.00876	2
31216-31315	31265	0.00667	0.00876	2
31266-31365	31315	0.00667	0.00876	2
31366-31477	31415	0.00667	0.00876	2
31391-31502	31440	0.00667	0.00876	2
31416-31528	31477	0.00667	0.00876	2
31647-31747	31697	0.00667	0.00876	2
31698-31797	31747	0.00667	0.00876	2
31723-31822	31772	0.00667	0.00876	2
31873-31972	31922	0.00667	0.00876	2
32305-32404	32354	0.00667	0.00876	2
32455-32554	32504	0.00667	0.00876	2
32480-32579	32529	0.00667	0.00876	2
32755-32854	32804	0.00667	0.00876	2
33694-33795	33743	0.00667	0.00876	2
33719-33820	33768	0.00667	0.00876	2
33769-33877	33820	0.00667	0.00876	2
33931-34030	33980	0.00667	0.00876	2
33956-34058	34005	0.00667	0.00876	2
34109-34208	34158	0.00667	0.00876	2
34259-34358	34308	0.00667	0.00876	2
34334-34433	34383	0.00667	0.00876	2
34359-34458	34408	0.00667	0.00876	2
34384-34483	34433	0.00667	0.00876	2
34509-34608	34558	0.00667	0.00876	2
34534-34633	34583	0.00667	0.00876	2
34559-34669	34608	0.00667	0.00876	2
34609-34719	34669	0.00667	0.00876	2
34720-34855	34769	0.00667	0.00876	2
34745-34906	34823	0.00667	0.00876	2
34824-34956	34906	0.00667	0.00876	2
34882-34981	34931	0.00667	0.00876	2
34907-35006	34956	0.00667	0.00876	2
34932-35031	34981	0.00667	0.00876	2
37382-37489	37431	0.00667	0.00876	2
38099-38206	38148	0.00667	0.00876	2
38124-38231	38180	0.00667	0.00876	2
38181-38281	38231	0.00667	0.00876	2
38552-38672	38608	0.00667	0.00876	2
39149-39248	39198	0.00667	0.00876	2
39775-39874	39824	0.00667	0.00876	2
39800-39899	39849	0.00667	0.00876	2
40850-40949	40899	0.00667	0.00876	2
42000-42099	42049	0.00667	0.00876	2
42025-42124	42074	0.00667	0.00876	2
42100-42199	42149	0.00667	0.00876	2
42125-42224	42174	0.00667	0.00876	2
43500-43599	43549	0.00667	0.00876	2
43525-43624	43574	0.00667	0.00876	2
43550-43649	43599	0.00667	0.00876	2
43575-43674	43624	0.00667	0.00876	2
43675-43774	43724	0.00667	0.00876	2
43750-43849	43799	0.00667	0.00876	2
44100-44227	44154	0.00667	0.00876	2
44253-44352	44302	0.00667	0.00876	2
44278-44377	44327	0.00667	0.00876	2
44303-44403	44352	0.00667	0.00876	2
44679-44778	44728	0.00667	0.00876	2
44729-44830	44778	0.00667	0.00876	2
44754-44855	44803	0.00667	0.00876	2
44804-44905	44855	0.00667	0.00876	2
45393-45492	45442	0.00667	0.00876	2
45418-45517	45467	0.00667	0.00876	2
45443-45542	45492	0.00667	0.00876	2
45468-45567	45517	0.00667	0.00876	2
45568-45667	45617	0.00667	0.00876	2
45918-46017	45967	0.00667	0.00876	2
45943-46042	45992	0.00667	0.00876	2
45993-46092	46042	0.00667	0.00876	2
46497-46596	46546	0.00667	0.00876	2
46597-46706	46656	0.00667	0.00876	2
46807-46907	46856	0.00667	0.00876	2
46832-46932	46881	0.00667	0.00876	2
47158-47276	47207	0.00667	0.00876	2
47183-47301	47237	0.00667	0.00876	2
47238-47351	47301	0.00667	0.00876	2
48002-48101	48051	0.00667	0.00876	2
48027-48126	48076	0.00667	0.00876	2
48052-48151	48101	0.00667	0.00876	2
48077-48183	48126	0.00667	0.00876	2
48234-48333	48283	0.00667	0.00876	2
48259-48358	48308	0.00667	0.00876	2
48409-48523	48464	0.00667	0.00876	2
48663-48774	48721	0.00667	0.00876	2
48993-49101	49042	0.00667	0.00876	2
49043-49151	49101	0.00667	0.00876	2
49917-50018	49968	0.00667	0.00876	2
50119-50218	50168	0.00667	0.00876	2
50144-50269	50193	0.00667	0.00876	2
50169-50294	50218	0.00667	0.00876	2
50194-50319	50269	0.00667	0.00876	2
50345-50445	50394	0.00667	0.00876	2
50370-50470	50419	0.00667	0.00876	2
50420-52219	50470	0.00667	0.00876	2
50471-52269	52219	0.00667	0.00876	2
50504-52294	52244	0.00667	0.00876	2
52529-52628	52578	0.00667	0.00876	2
52579-52678	52628	0.00667	0.00876	2
52604-52703	52653	0.00667	0.00876	2
53129-53228	53178	0.00667	0.00876	2
53154-53253	53203	0.00667	0.00876	2
53204-53303	53253	0.00667	0.00876	2
53229-53328	53278	0.00667	0.00876	2
53279-53378	53328	0.00667	0.00876	2
53304-53403	53353	0.00667	0.00876	2
54379-54478	54428	0.00667	0.00876	2
54704-54803	54753	0.00667	0.00876	2
54754-54853	54803	0.00667	0.00876	2
54779-54878	54828	0.00667	0.00876	2
54804-54903	54853	0.00667	0.00876	2
54829-54928	54878	0.00667	0.00876	2
54879-54978	54928	0.00667	0.00876	2
55756-55855	55805	0.00667	0.00876	2
55831-55930	55880	0.00667	0.00876	2
55856-55964	55905	0.00667	0.00876	2
55965-56073	56023	0.00667	0.00876	2
56283-56387	56333	0.00667	0.00876	2
56308-56422	56362	0.00667	0.00876	2
56388-56497	56447	0.00667	0.00876	2
56821-56920	56870	0.00667	0.00876	2
56846-56945	56895	0.00667	0.00876	2
56871-56970	56920	0.00667	0.00876	2
56896-56995	56945	0.00667	0.00876	2
56996-57095	57045	0.00667	0.00876	2
57496-57595	57545	0.00667	0.00876	2
57521-57620	57570	0.00667	0.00876	2
57546-57645	57595	0.00667	0.00876	2
58146-58245	58195	0.00667	0.00876	2
58271-58370	58320	0.00667	0.00876	2
58296-58395	58345	0.00667	0.00876	2
58471-58577	58520	0.00667	0.00876	2
58496-58602	58545	0.00667	0.00876	2
58521-58627	58577	0.00667	0.00876	2
58603-58702	58652	0.00667	0.00876	2
58703-58813	58763	0.00667	0.00876	2
58764-58863	58813	0.00667	0.00876	2
58789-58888	58838	0.00667	0.00876	2
58839-58945	58888	0.00667	0.00876	2
58996-59095	59045	0.00667	0.00876	2
59021-59120	59070	0.00667	0.00876	2
59271-59370	59320	0.00667	0.00876	2
59296-59395	59345	0.00667	0.00876	2
59346-59445	59395	0.00667	0.00876	2
59396-59495	59445	0.00667	0.00876	2
59546-59645	59595	0.00667	0.00876	2
59571-59670	59620	0.00667	0.00876	2
59596-59695	59645	0.00667	0.00876	2
60421-60547	60488	0.00667	0.00876	2
60464-60572	60522	0.00667	0.00876	2
60548-60647	60597	0.00667	0.00876	2
60598-60697	60647	0.00667	0.00876	2
60623-60732	60672	0.00667	0.00876	2
60648-60757	60697	0.00667	0.00876	2
61196-61320	61245	0.00667	0.00876	2
61246-61370	61320	0.00667	0.00876	2
61296-61395	61345	0.00667	0.00876	2
61321-61420	61370	0.00667	0.00876	2
61346-61445	61395	0.00667	0.00876	2
61571-61670	61620	0.00667	0.00876	2
61696-61795	61745	0.00667	0.00876	2
61721-61820	61770	0.00667	0.00876	2
61746-61845	61795	0.00667	0.00876	2
61796-61895	61845	0.00667	0.00876	2
61821-61920	61870	0.00667	0.00876	2
61846-61945	61895	0.00667	0.00876	2
62396-62495	62445	0.00667	0.00876	2
62421-62520	62470	0.00667	0.00876	2
62446-62545	62495	0.00667	0.00876	2
62471-62576	62520	0.00667	0.00876	2
62521-62626	62576	0.00667	0.00876	2
62546-62651	62601	0.00667	0.00876	2
62677-62776	62726	0.00667	0.00876	2
62930-63029	62979	0.00667	0.00876	2
62955-63054	63004	0.00667	0.00876	2
62980-63079	63029	0.00667	0.00876	2
63380-63479	63429	0.00667	0.00876	2
63405-63504	63454	0.00667	0.00876	2
63480-63579	63529	0.00667	0.00876	2
63505-63604	63554	0.00667	0.00876	2
63755-63864	63804	0.00667	0.00876	2
63990-64089	64039	0.00667	0.00876	2
64415-64514	64464	0.00667	0.00876	2
64465-64564	64514	0.00667	0.00876	2
64490-64589	64539	0.00667	0.00876	2
64940-65039	64989	0.00667	0.00876	2
65065-65165	65114	0.00667	0.00876	2
65389-65488	65438	0.00667	0.00876	2
65414-65513	65463	0.00667	0.00876	2
65439-65571	65488	0.00667	0.00876	2
65782-65881	65831	0.00667	0.00876	2
65957-66069	66019	0.00667	0.00876	2
65995-66094	66044	0.00667	0.00876	2
67065-67164	67114	0.00667	0.00876	2
67090-67189	67139	0.00667	0.00876	2
67391-67519	67469	0.00667	0.00876	2
67416-67545	67494	0.00667	0.00876	2
67470-67570	67519	0.00667	0.00876	2
67495-67604	67545	0.00667	0.00876	2
67520-67629	67570	0.00667	0.00876	2
67546-67654	67604	0.00667	0.00876	2
67834-67942	67883	0.00667	0.00876	2
67968-68067	68017	0.00667	0.00876	2
68458-68568	68507	0.00667	0.00876	2
68483-68593	68532	0.00667	0.00876	2
68508-68624	68568	0.00667	0.00876	2
68533-68649	68593	0.00667	0.00876	2
68650-68749	68699	0.00667	0.00876	2
68675-68774	68724	0.00667	0.00876	2
68700-68799	68749	0.00667	0.00876	2
68926-69039	68976	0.00667	0.00876	2
69159-69259	69209	0.00667	0.00876	2
69185-69284	69234	0.00667	0.00876	2
69738-69837	69787	0.00667	0.00876	2
69863-69962	69912	0.00667	0.00876	2
69913-70012	69962	0.00667	0.00876	2
69938-70037	69987	0.00667	0.00876	2
70063-70162	70112	0.00667	0.00876	2
70088-70187	70137	0.00667	0.00876	2
70113-70212	70162	0.00667	0.00876	2
70363-70462	70412	0.00667	0.00876	2
70388-70487	70437	0.00667	0.00876	2
70413-70512	70462	0.00667	0.00876	2
70438-70537	70487	0.00667	0.00876	2
70513-70613	70562	0.00667	0.00876	2
70614-70713	70663	0.00667	0.00876	2
70839-70938	70888	0.00667	0.00876	2
70939-71038	70988	0.00667	0.00876	2
70964-71063	71013	0.00667	0.00876	2
70989-71088	71038	0.00667	0.00876	2
71014-71113	71063	0.00667	0.00876	2
71139-71238	71188	0.00667	0.00876	2
71164-71263	71213	0.00667	0.00876	2
71189-71288	71238	0.00667	0.00876	2
73770-73869	73819	0.00667	0.00876	2
73795-73905	73844	0.00667	0.00876	2
74038-74183	74095	0.00667	0.00876	2
75133-75234	75184	0.00667	0.00876	2
75464-75563	75513	0.00667	0.00876	2
77481-77580	77530	0.00667	0.00876	2
78591-78690	78640	0.00667	0.00876	2
78641-78740	78690	0.00667	0.00876	2
78666-78765	78715	0.00667	0.00876	2
79987-80088	80036	0.00667	0.00876	2
80012-80113	80063	0.00667	0.00876	2
80114-80215	80163	0.00667	0.00876	2
80139-80247	80188	0.00667	0.00876	2
80606-80706	80655	0.00667	0.00876	2
80656-80756	80706	0.00667	0.00876	2
80682-80781	80731	0.00667	0.00876	2
80707-80806	80756	0.00667	0.00876	2
83033-83132	83082	0.00667	0.00876	2
83058-83157	83107	0.00667	0.00876	2
83208-83309	83257	0.00667	0.00876	2
83233-83334	83282	0.00667	0.00876	2
84095-84194	84144	0.00667	0.00876	2
84248-84387	84297	0.00667	0.00876	2
84273-84412	84362	0.00667	0.00876	2
85266-85365	85315	0.00667	0.00876	2
85291-85419	85340	0.00667	0.00876	2
85341-85589	85419	0.00667	0.00876	2
85366-85614	85555	0.00667	0.00876	2
85933-86041	85982	0.00667	0.00876	2
85958-86066	86016	0.00667	0.00876	2
86067-86219	86169	0.00667	0.00876	2
86170-86269	86219	0.00667	0.00876	2
86245-86347	86294	0.00667	0.00876	2
86270-86372	86319	0.00667	0.00876	2
86295-86397	86347	0.00667	0.00876	2
86348-86453	86397	0.00667	0.00876	2
86536-86646	86585	0.00667	0.00876	2
86586-86699	86646	0.00667	0.00876	2
86850-86949	86899	0.00667	0.00876	2
87125-87224	87174	0.00667	0.00876	2
87150-87249	87199	0.00667	0.00876	2
87175-87274	87224	0.00667	0.00876	2
88039-88138	88088	0.00667	0.00876	2
88064-88163	88113	0.00667	0.00876	2
91291-91390	91340	0.00667	0.00876	2
91316-91415	91365	0.00667	0.00876	2
91341-91440	91390	0.00667	0.00876	2
98293-98392	98342	0.00667	0.00876	2
98318-98417	98367	0.00667	0.00876	2
98343-98442	98392	0.00667	0.00876	2
100115-100214	100164	0.00667	0.00876	2
100140-100239	100189	0.00667	0.00876	2
100165-100264	100214	0.00667	0.00876	2
100515-100614	100564	0.00667	0.00876	2
100565-100664	100614	0.00667	0.00876	2
100590-100689	100639	0.00667	0.00876	2
101140-101239	101189	0.00667	0.00876	2
101165-101264	101214	0.00667	0.00876	2
101190-101289	101239	0.00667	0.00876	2
101215-101314	101264	0.00667	0.00876	2
101315-101414	101364	0.00667	0.00876	2
101340-101439	101389	0.00667	0.00876	2
101365-101464	101414	0.00667	0.00876	2
101390-101489	101439	0.00667	0.00876	2
104309-104408	104358	0.00667	0.00876	2
112045-112144	112094	0.00667	0.00876	2
112070-112169	112119	0.00667	0.00876	2
112095-112198	112144	0.00667	0.00876	2
112120-112223	112169	0.00667	0.00876	2
114499-114705	114655	0.00667	0.00876	2
114965-115071	115014	0.00667	0.00876	2
115072-115172	115121	0.00667	0.00876	2
115097-115214	115146	0.00667	0.00876	2
115122-115239	115172	0.00667	0.00876	2
115147-115264	115214	0.00667	0.00876	2
115265-115364	115314	0.00667	0.00876	2
115515-115614	115564	0.00667	0.00876	2
115640-115739	115689	0.00667	0.00876	2
115690-115789	115739	0.00667	0.00876	2
115740-115839	115789	0.00667	0.00876	2
115790-115889	115839	0.00667	0.00876	2
115840-115939	115889	0.00667	0.00876	2
115865-115964	115914	0.00667	0.00876	2
116090-116189	116139	0.00667	0.00876	2
116115-116214	116164	0.00667	0.00876	2
116140-116239	116189	0.00667	0.00876	2
116215-116341	116264	0.00667	0.00876	2
116546-116645	116595	0.00667	0.00876	2
116896-117271	116946	0.00667	0.00876	2
117322-117421	117371	0.00667	0.00876	2
117372-117492	117421	0.00667	0.00876	2
117493-117602	117542	0.00667	0.00876	2
117636-117742	117685	0.00667	0.00876	2
118118-118217	118167	0.00667	0.00876	2
118143-118242	118192	0.00667	0.00876	2
118168-118267	118217	0.00667	0.00876	2
119808-119918	119857	0.00667	0.00876	2
119975-120074	120024	0.00667	0.00876	2
120025-120124	120074	0.00667	0.00876	2
120259-120370	120308	0.00667	0.00876	2
120284-120395	120345	0.00667	0.00876	2
120309-120420	120370	0.00667	0.00876	2
120371-120471	120420	0.00667	0.00876	2
120472-120571	120521	0.00667	0.00876	2
120897-120996	120946	0.00667	0.00876	2
120972-121071	121021	0.00667	0.00876	2
121122-121221	121171	0.00667	0.00876	2
121958-122057	122007	0.00667	0.00876	2
122242-122404	122291	0.00667	0.00876	2
122267-122438	122379	0.00667	0.00876	2
122564-122663	122613	0.00667	0.00876	2
122589-122688	122638	0.00667	0.00876	2
123014-123122	123072	0.00667	0.00876	2
123039-123147	123097	0.00667	0.00876	2
123123-123222	123172	0.00667	0.00876	2
123373-123472	123422	0.00667	0.00876	2
123473-123578	123528	0.00667	0.00876	2
123994-124093	124043	0.00667	0.00876	2
124327-124426	124376	0.00667	0.00876	2
124352-124451	124401	0.00667	0.00876	2
124802-124901	124851	0.00667	0.00876	2
124827-124926	124876	0.00667	0.00876	2
124877-124976	124926	0.00667	0.00876	2
124902-125001	124951	0.00667	0.00876	2
124927-125026	124976	0.00667	0.00876	2
125027-125126	125076	0.00667	0.00876	2
125628-125727	125677	0.00667	0.00876	2
125703-125802	125752	0.00667	0.00876	2
125728-125827	125777	0.00667	0.00876	2
125753-125852	125802	0.00667	0.00876	2
125778-125877	125827	0.00667	0.00876	2
125953-126052	126002	0.00667	0.00876	2
126203-126336	126285	0.00667	0.00876	2
126228-126399	126310	0.00667	0.00876	2
127797-127900	127850	0.00667	0.00876	2
127822-127925	127875	0.00667	0.00876	2
127851-127950	127900	0.00667	0.00876	2
127876-127975	127925	0.00667	0.00876	2
135612-135711	135661	0.00667	0.00876	2
138531-138630	138580	0.00667	0.00876	2
138556-138655	138605	0.00667	0.00876	2
138581-138680	138630	0.00667	0.00876	2
138606-138705	138655	0.00667	0.00876	2
138706-138805	138755	0.00667	0.00876	2
138731-138830	138780	0.00667	0.00876	2
138756-138855	138805	0.00667	0.00876	2
138781-138880	138830	0.00667	0.00876	2
139306-139405	139355	0.00667	0.00876	2
139331-139430	139380	0.00667	0.00876	2
139356-139455	139405	0.00667	0.00876	2
139406-139505	139455	0.00667	0.00876	2
139756-139855	139805	0.00667	0.00876	2
139781-139880	139830	0.00667	0.00876	2
139806-139905	139855	0.00667	0.00876	2
141603-141702	141652	0.00667	0.00876	2
141628-141727	141677	0.00667	0.00876	2
148580-148679	148629	0.00667	0.00876	2
148605-148704	148654	0.00667	0.00876	2
148630-148729	148679	0.00667	0.00876	2
151882-151981	151931	0.00667	0.00876	2
1-109	50	0.006	0.00438	1
15810-15909	15859	0.006	0.00438	1
37899-37998	37948	0.006	0.00438	1
37924-38023	37973	0.006	0.00438	1
37949-38048	37998	0.006	0.00438	1
37974-38073	38023	0.006	0.00438	1
60673-60782	60732	0.006	0.00438	1
60698-60807	60757	0.006	0.00438	1
60733-60832	60782	0.006	0.00438	1
70188-70287	70237	0.006	0.00438	1
70213-70312	70262	0.006	0.00438	1
95989-96088	96038	0.006	0.00438	1
96014-96113	96063	0.006	0.00438	1
96039-96138	96088	0.006	0.00438	1
96064-96163	96113	0.006	0.00438	1
143857-143956	143906	0.006	0.00438	1
143882-143981	143931	0.006	0.00438	1
143907-144006	143956	0.006	0.00438	1
143932-144031	143981	0.006	0.00438	1
910-1009	959	0.00533	0.00438	1
935-1034	984	0.00533	0.00438	1
960-1059	1009	0.00533	0.00438	1
985-1084	1034	0.00533	0.00438	1
1135-1234	1184	0.00533	0.00438	1
1160-1259	1209	0.00533	0.00438	1
1185-1284	1234	0.00533	0.00438	1
2836-2935	2885	0.00533	0.00438	1
2861-2960	2910	0.00533	0.00438	1
2886-2985	2935	0.00533	0.00438	1
2911-3010	2960	0.00533	0.00438	1
5811-5912	5862	0.00533	0.00438	1
5836-5937	5887	0.00533	0.00438	1
6874-6974	6924	0.00533	0.00438	1
10937-11044	10994	0.00533	0.00438	1
10962-11069	11019	0.00533	0.00438	1
10995-11094	11044	0.00533	0.00438	1
11945-12044	11994	0.00533	0.00438	1
12570-12669	12619	0.00533	0.00438	1
13604-13711	13661	0.00533	0.00438	1
16610-16709	16659	0.00533	0.00438	1
16635-16734	16684	0.00533	0.00438	1
17654-17753	17703	0.00533	0.00438	1
17679-17778	17728	0.00533	0.00438	1
17704-17803	17753	0.00533	0.00438	1
17729-17828	17778	0.00533	0.00438	1
17979-18087	18028	0.00533	0.00438	1
18004-18112	18062	0.00533	0.00438	1
18988-19087	19037	0.00533	0.00438	1
19013-19112	19062	0.00533	0.00438	1
19088-19187	19137	0.00533	0.00438	1
23760-23859	23809	0.00533	0.00438	1
23785-23884	23834	0.00533	0.00438	1
26160-26262	26212	0.00533	0.00438	1
26188-26287	26237	0.00533	0.00438	1
26213-26312	26262	0.00533	0.00438	1
26238-26337	26287	0.00533	0.00438	1
27488-27587	27537	0.00533	0.00438	1
27513-27612	27562	0.00533	0.00438	1
27538-27637	27587	0.00533	0.00438	1
29475-29574	29524	0.00533	0.00438	1
31503-31621	31553	0.00533	0.00438	1
31529-31646	31596	0.00533	0.00438	1
31554-31671	31621	0.00533	0.00438	1
32035-32154	32084	0.00533	0.00438	1
32060-32179	32111	0.00533	0.00438	1
33005-33122	33065	0.00533	0.00438	1
34434-34533	34483	0.00533	0.00438	1
35557-35656	35606	0.00533	0.00438	1
37490-37589	37539	0.00533	0.00438	1
37515-37614	37564	0.00533	0.00438	1
37540-37639	37589	0.00533	0.00438	1
37565-37664	37614	0.00533	0.00438	1
37615-37714	37664	0.00533	0.00438	1
37640-37739	37689	0.00533	0.00438	1
37665-37764	37714	0.00533	0.00438	1
38382-38481	38431	0.00533	0.00438	1
38407-38518	38456	0.00533	0.00438	1
38673-38772	38722	0.00533	0.00438	1
38698-38797	38747	0.00533	0.00438	1
38723-38822	38772	0.00533	0.00438	1
38748-38848	38797	0.00533	0.00438	1
39224-39324	39273	0.00533	0.00438	1
43175-43274	43224	0.00533	0.00438	1
43200-43299	43249	0.00533	0.00438	1
43225-43324	43274	0.00533	0.00438	1
43250-43349	43299	0.00533	0.00438	1
43975-44074	44024	0.00533	0.00438	1
44454-44553	44503	0.00533	0.00438	1
44479-44578	44528	0.00533	0.00438	1
44504-44603	44553	0.00533	0.00438	1
44529-44628	44578	0.00533	0.00438	1
44931-45039	44980	0.00533	0.00438	1
44956-45064	45005	0.00533	0.00438	1
45693-45792	45742	0.00533	0.00438	1
45718-45817	45767	0.00533	0.00438	1
49127-49226	49176	0.00533	0.00438	1
49152-49251	49201	0.00533	0.00438	1
49177-49276	49226	0.00533	0.00438	1
49202-49301	49251	0.00533	0.00438	1
54254-54353	54303	0.00533	0.00438	1
54279-54378	54328	0.00533	0.00438	1
57346-57445	57395	0.00533	0.00438	1
57371-57470	57420	0.00533	0.00438	1
57396-57495	57445	0.00533	0.00438	1
57421-57520	57470	0.00533	0.00438	1
59121-59220	59170	0.00533	0.00438	1
61421-61520	61470	0.00533	0.00438	1
61921-62020	61970	0.00533	0.00438	1
62878-62979	62929	0.00533	0.00438	1
63655-63754	63704	0.00533	0.00438	1
65489-65624	65571	0.00533	0.00438	1
72225-72324	72274	0.00533	0.00438	1
72250-72349	72299	0.00533	0.00438	1
72275-72374	72324	0.00533	0.00438	1
72300-72399	72349	0.00533	0.00438	1
72601-72700	72650	0.00533	0.00438	1
75589-75688	75638	0.00533	0.00438	1
75614-75713	75663	0.00533	0.00438	1
75639-75738	75688	0.00533	0.00438	1
75664-75763	75713	0.00533	0.00438	1
75864-75963	75913	0.00533	0.00438	1
75889-75988	75938	0.00533	0.00438	1
75914-76013	75963	0.00533	0.00438	1
75939-76038	75988	0.00533	0.00438	1
76989-77088	77038	0.00533	0.00438	1
78390-78489	78439	0.00533	0.00438	1
78415-78514	78464	0.00533	0.00438	1
81763-81862	81812	0.00533	0.00438	1
82758-82857	82807	0.00533	0.00438	1
84841-84940	84890	0.00533	0.00438	1
87000-87099	87049	0.00533	0.00438	1
87025-87124	87074	0.00533	0.00438	1
87050-87149	87099	0.00533	0.00438	1
87075-87174	87124	0.00533	0.00438	1
87275-87374	87324	0.00533	0.00438	1
87300-87399	87349	0.00533	0.00438	1
87325-87424	87374	0.00533	0.00438	1
87453-87552	87502	0.00533	0.00438	1
97514-97613	97563	0.00533	0.00438	1
97539-97638	97588	0.00533	0.00438	1
100215-100314	100264	0.00533	0.00438	1
100240-100339	100289	0.00533	0.00438	1
100265-100364	100314	0.00533	0.00438	1
100290-100389	100339	0.00533	0.00438	1
116746-116845	116795	0.00533	0.00438	1
116771-116870	116820	0.00533	0.00438	1
118486-119032	118566	0.00533	0.00438	1
118542-119057	118591	0.00533	0.00438	1
121658-121757	121707	0.00533	0.00438	1
121708-121807	121757	0.00533	0.00438	1
121733-121832	121782	0.00533	0.00438	1
123629-123728	123678	0.00533	0.00438	1
123654-123753	123703	0.00533	0.00438	1
123679-123778	123728	0.00533	0.00438	1
124677-124776	124726	0.00533	0.00438	1
139631-139730	139680	0.00533	0.00438	1
139656-139755	139705	0.00533	0.00438	1
139681-139780	139730	0.00533	0.00438	1
139706-139805	139755	0.00533	0.00438	1
142382-142481	142431	0.00533	0.00438	1
142407-142506	142456	0.00533	0.00438	1
152158-152240	152199	0.00412	0.00541	1
51-159	109	0.00333	0.00438	1
85-184	134	0.00333	0.00438	1
110-209	159	0.00333	0.00438	1
135-234	184	0.00333	0.00438	1
160-259	209	0.00333	0.00438	1
185-284	234	0.00333	0.00438	1
210-309	259	0.00333	0.00438	1
260-359	309	0.00333	0.00438	1
285-384	334	0.00333	0.00438	1
310-409	359	0.00333	0.00438	1
335-434	384	0.00333	0.00438	1
360-459	409	0.00333	0.00438	1
385-484	434	0.00333	0.00438	1
410-509	459	0.00333	0.00438	1
435-534	484	0.00333	0.00438	1
1447-1546	1496	0.00333	0.00438	1
1622-1735	1683	0.00333	0.00438	1
1659-1760	1708	0.00333	0.00438	1
1736-1835	1785	0.00333	0.00438	1
1761-1860	1810	0.00333	0.00438	1
1786-1885	1835	0.00333	0.00438	1
1836-1935	1885	0.00333	0.00438	1
1861-1960	1910	0.00333	0.00438	1
1886-1985	1935	0.00333	0.00438	1
1911-2010	1960	0.00333	0.00438	1
2011-2110	2060	0.00333	0.00438	1
2286-2385	2335	0.00333	0.00438	1
2311-2410	2360	0.00333	0.00438	1
2336-2435	2385	0.00333	0.00438	1
2486-2585	2535	0.00333	0.00438	1
2511-2610	2560	0.00333	0.00438	1
2536-2635	2585	0.00333	0.00438	1
2586-2685	2635	0.00333	0.00438	1
2611-2710	2660	0.00333	0.00438	1
2736-2835	2785	0.00333	0.00438	1
2761-2860	2810	0.00333	0.00438	1
2936-3035	2985	0.00333	0.00438	1
2961-3060	3010	0.00333	0.00438	1
3036-3135	3085	0.00333	0.00438	1
3061-3160	3110	0.00333	0.00438	1
3236-3335	3285	0.00333	0.00438	1
3261-3360	3310	0.00333	0.00438	1
3286-3385	3335	0.00333	0.00438	1
3311-3411	3360	0.00333	0.00438	1
3386-3507	3436	0.00333	0.00438	1
3412-3532	3461	0.00333	0.00438	1
3678-3786	3727	0.00333	0.00438	1
3703-3811	3761	0.00333	0.00438	1
3921-4020	3970	0.00333	0.00438	1
3946-4045	3995	0.00333	0.00438	1
4102-4201	4151	0.00333	0.00438	1
4465-4566	4514	0.00333	0.00438	1
5033-5132	5082	0.00333	0.00438	1
5108-5207	5157	0.00333	0.00438	1
5133-5232	5182	0.00333	0.00438	1
5158-5257	5207	0.00333	0.00438	1
5183-5282	5232	0.00333	0.00438	1
5233-5332	5282	0.00333	0.00438	1
5535-5635	5584	0.00333	0.00438	1
5560-5660	5610	0.00333	0.00438	1
5636-5735	5685	0.00333	0.00438	1
5661-5760	5710	0.00333	0.00438	1
5686-5785	5735	0.00333	0.00438	1
5989-6122	6064	0.00333	0.00438	1
6173-6273	6222	0.00333	0.00438	1
6198-6298	6247	0.00333	0.00438	1
6223-6323	6273	0.00333	0.00438	1
6248-6348	6298	0.00333	0.00438	1
6466-6565	6515	0.00333	0.00438	1
7050-7151	7101	0.00333	0.00438	1
7075-7176	7126	0.00333	0.00438	1
7177-7276	7226	0.00333	0.00438	1
7559-7658	7608	0.00333	0.00438	1
7659-7758	7708	0.00333	0.00438	1
7684-7783	7733	0.00333	0.00438	1
7709-7808	7758	0.00333	0.00438	1
7759-7860	7808	0.00333	0.00438	1
8242-8342	8292	0.00333	0.00438	1
8268-8367	8317	0.00333	0.00438	1
8293-8392	8342	0.00333	0.00438	1
8368-8481	8417	0.00333	0.00438	1
8393-8506	8449	0.00333	0.00438	1
8591-8690	8640	0.00333	0.00438	1
8616-8715	8665	0.00333	0.00438	1
8641-8740	8690	0.00333	0.00438	1
9441-9550	9500	0.00333	0.00438	1
9741-9853	9790	0.00333	0.00438	1
9766-9881	9828	0.00333	0.00438	1
9791-9906	9853	0.00333	0.00438	1
9882-9981	9931	0.00333	0.00438	1
10007-10108	10056	0.00333	0.00438	1
10032-10133	10083	0.00333	0.00438	1
10284-10383	10333	0.00333	0.00438	1
10409-10508	10458	0.00333	0.00438	1
10434-10533	10483	0.00333	0.00438	1
10459-10558	10508	0.00333	0.00438	1
10484-10583	10533	0.00333	0.00438	1
10509-10608	10558	0.00333	0.00438	1
10700-10799	10749	0.00333	0.00438	1
11045-11144	11094	0.00333	0.00438	1
11070-11169	11119	0.00333	0.00438	1
11095-11194	11144	0.00333	0.00438	1
11120-11219	11169	0.00333	0.00438	1
11745-11844	11794	0.00333	0.00438	1
11770-11869	11819	0.00333	0.00438	1
11795-11894	11844	0.00333	0.00438	1
11820-11919	11869	0.00333	0.00438	1
12045-12144	12094	0.00333	0.00438	1
12370-12469	12419	0.00333	0.00438	1
12395-12494	12444	0.00333	0.00438	1
12420-12519	12469	0.00333	0.00438	1
12445-12544	12494	0.00333	0.00438	1
12470-12569	12519	0.00333	0.00438	1
12620-12719	12669	0.00333	0.00438	1
12645-12744	12694	0.00333	0.00438	1
12770-12869	12819	0.00333	0.00438	1
12970-13069	13019	0.00333	0.00438	1
12995-13094	13044	0.00333	0.00438	1
13020-13119	13069	0.00333	0.00438	1
13045-13144	13094	0.00333	0.00438	1
13070-13169	13119	0.00333	0.00438	1
13220-13319	13269	0.00333	0.00438	1
13245-13345	13294	0.00333	0.00438	1
13521-13628	13570	0.00333	0.00438	1
13546-13661	13603	0.00333	0.00438	1
13571-13686	13628	0.00333	0.00438	1
13737-13836	13786	0.00333	0.00438	1
13762-13861	13811	0.00333	0.00438	1
13787-13886	13836	0.00333	0.00438	1
13812-13911	13861	0.00333	0.00438	1
13887-13986	13936	0.00333	0.00438	1
14188-14287	14237	0.00333	0.00438	1
14213-14312	14262	0.00333	0.00438	1
14238-14337	14287	0.00333	0.00438	1
14263-14362	14312	0.00333	0.00438	1
14313-14412	14362	0.00333	0.00438	1
14540-14639	14589	0.00333	0.00438	1
14565-14664	14614	0.00333	0.00438	1
14590-14689	14639	0.00333	0.00438	1
14615-14714	14664	0.00333	0.00438	1
14958-15070	15007	0.00333	0.00438	1
14983-15095	15032	0.00333	0.00438	1
15008-15134	15070	0.00333	0.00438	1
15033-15159	15095	0.00333	0.00438	1
15510-15609	15559	0.00333	0.00438	1
15535-15634	15584	0.00333	0.00438	1
15560-15659	15609	0.00333	0.00438	1
15585-15684	15634	0.00333	0.00438	1
15960-16059	16009	0.00333	0.00438	1
15985-16084	16034	0.00333	0.00438	1
16010-16109	16059	0.00333	0.00438	1
16085-16209	16134	0.00333	0.00438	1
16110-16234	16159	0.00333	0.00438	1
16710-16809	16759	0.00333	0.00438	1
16735-16834	16784	0.00333	0.00438	1
17379-17478	17428	0.00333	0.00438	1
17404-17503	17453	0.00333	0.00438	1
17479-17578	17528	0.00333	0.00438	1
17504-17603	17553	0.00333	0.00438	1
17879-17978	17928	0.00333	0.00438	1
17904-18003	17953	0.00333	0.00438	1
17929-18028	17978	0.00333	0.00438	1
17954-18062	18003	0.00333	0.00438	1
18088-18187	18137	0.00333	0.00438	1
18238-18337	18287	0.00333	0.00438	1
18288-18387	18337	0.00333	0.00438	1
18313-18412	18362	0.00333	0.00438	1
18338-18437	18387	0.00333	0.00438	1
18438-18537	18487	0.00333	0.00438	1
18463-18562	18512	0.00333	0.00438	1
18488-18587	18537	0.00333	0.00438	1
18513-18612	18562	0.00333	0.00438	1
18738-18837	18787	0.00333	0.00438	1
18763-18862	18812	0.00333	0.00438	1
18788-18887	18837	0.00333	0.00438	1
18813-18912	18862	0.00333	0.00438	1
19213-19312	19262	0.00333	0.00438	1
19238-19337	19287	0.00333	0.00438	1
19263-19362	19312	0.00333	0.00438	1
19413-19512	19462	0.00333	0.00438	1
19438-19537	19487	0.00333	0.00438	1
19463-19562	19512	0.00333	0.00438	1
19488-19587	19537	0.00333	0.00438	1
19538-19637	19587	0.00333	0.00438	1
19713-19812	19762	0.00333	0.00438	1
19738-19837	19787	0.00333	0.00438	1
19913-20012	19962	0.00333	0.00438	1
19938-20037	19987	0.00333	0.00438	1
19963-20062	20012	0.00333	0.00438	1
19988-20087	20037	0.00333	0.00438	1
20663-20762	20712	0.00333	0.00438	1
20688-20787	20737	0.00333	0.00438	1
20713-20812	20762	0.00333	0.00438	1
20738-20837	20787	0.00333	0.00438	1
21063-21162	21112	0.00333	0.00438	1
21088-21187	21137	0.00333	0.00438	1
21163-21262	21212	0.00333	0.00438	1
21188-21287	21237	0.00333	0.00438	1
21263-21362	21312	0.00333	0.00438	1
21288-21387	21337	0.00333	0.00438	1
21313-21412	21362	0.00333	0.00438	1
21515-21614	21564	0.00333	0.00438	1
21615-21714	21664	0.00333	0.00438	1
21640-21739	21689	0.00333	0.00438	1
21815-21914	21864	0.00333	0.00438	1
21865-21964	21914	0.00333	0.00438	1
21890-21989	21939	0.00333	0.00438	1
21915-22014	21964	0.00333	0.00438	1
22190-22289	22239	0.00333	0.00438	1
22215-22314	22264	0.00333	0.00438	1
22240-22339	22289	0.00333	0.00438	1
22265-22364	22314	0.00333	0.00438	1
22290-22389	22339	0.00333	0.00438	1
22315-22414	22364	0.00333	0.00438	1
22340-22439	22389	0.00333	0.00438	1
22390-22489	22439	0.00333	0.00438	1
22415-22514	22464	0.00333	0.00438	1
22440-22539	22489	0.00333	0.00438	1
22540-22639	22589	0.00333	0.00438	1
22565-22664	22614	0.00333	0.00438	1
22590-22689	22639	0.00333	0.00438	1
22615-22714	22664	0.00333	0.00438	1
23040-23140	23089	0.00333	0.00438	1
23065-23165	23114	0.00333	0.00438	1
23090-23190	23140	0.00333	0.00438	1
23115-23215	23165	0.00333	0.00438	1
23191-23290	23240	0.00333	0.00438	1
23291-23399	23348	0.00333	0.00438	1
23349-23449	23399	0.00333	0.00438	1
23635-23734	23684	0.00333	0.00438	1
23985-24084	24034	0.00333	0.00438	1
24010-24109	24059	0.00333	0.00438	1
24035-24134	24084	0.00333	0.00438	1
24060-24159	24109	0.00333	0.00438	1
24085-24184	24134	0.00333	0.00438	1
24110-24209	24159	0.00333	0.00438	1
24135-24234	24184	0.00333	0.00438	1
24260-24359	24309	0.00333	0.00438	1
24285-24384	24334	0.00333	0.00438	1
24310-24409	24359	0.00333	0.00438	1
24335-24434	24384	0.00333	0.00438	1
24360-24459	24409	0.00333	0.00438	1
24385-24484	24434	0.00333	0.00438	1
24410-24509	24459	0.00333	0.00438	1
24435-24534	24484	0.00333	0.00438	1
24510-24609	24559	0.00333	0.00438	1
24535-24634	24584	0.00333	0.00438	1
24610-24709	24659	0.00333	0.00438	1
24635-24734	24684	0.00333	0.00438	1
24785-24884	24834	0.00333	0.00438	1
24810-24909	24859	0.00333	0.00438	1
24835-24934	24884	0.00333	0.00438	1
24860-24959	24909	0.00333	0.00438	1
24885-24984	24934	0.00333	0.00438	1
24910-25009	24959	0.00333	0.00438	1
24935-25034	24984	0.00333	0.00438	1
24960-25059	25009	0.00333	0.00438	1
25485-25584	25534	0.00333	0.00438	1
25510-25609	25559	0.00333	0.00438	1
25535-25634	25584	0.00333	0.00438	1
25560-25659	25609	0.00333	0.00438	1
26863-26962	26912	0.00333	0.00438	1
26888-26987	26937	0.00333	0.00438	1
26913-27012	26962	0.00333	0.00438	1
26938-27037	26987	0.00333	0.00438	1
27313-27412	27362	0.00333	0.00438	1
27338-27437	27387	0.00333	0.00438	1
27363-27462	27412	0.00333	0.00438	1
27413-27512	27462	0.00333	0.00438	1
27438-27537	27487	0.00333	0.00438	1
27638-27737	27687	0.00333	0.00438	1
28086-28199	28149	0.00333	0.00438	1
28275-28374	28324	0.00333	0.00438	1
28350-28449	28399	0.00333	0.00438	1
28375-28474	28424	0.00333	0.00438	1
28425-28524	28474	0.00333	0.00438	1
28797-28896	28846	0.00333	0.00438	1
29100-29199	29149	0.00333	0.00438	1
29125-29224	29174	0.00333	0.00438	1
29150-29249	29199	0.00333	0.00438	1
29175-29274	29224	0.00333	0.00438	1
29375-29474	29424	0.00333	0.00438	1
29600-29699	29649	0.00333	0.00438	1
29625-29724	29674	0.00333	0.00438	1
29650-29749	29699	0.00333	0.00438	1
29675-29774	29724	0.00333	0.00438	1
29700-29799	29749	0.00333	0.00438	1
29725-29826	29774	0.00333	0.00438	1
29977-30076	30026	0.00333	0.00438	1
30027-30126	30076	0.00333	0.00438	1
31166-31265	31215	0.00333	0.00438	1
31291-31390	31340	0.00333	0.00438	1
31316-31415	31365	0.00333	0.00438	1
31341-31440	31390	0.00333	0.00438	1
31441-31553	31502	0.00333	0.00438	1
31622-31722	31671	0.00333	0.00438	1
31748-31847	31797	0.00333	0.00438	1
31848-31947	31897	0.00333	0.00438	1
32085-32204	32154	0.00333	0.00438	1
32330-32429	32379	0.00333	0.00438	1
32355-32454	32404	0.00333	0.00438	1
[truncated: 3,722 more rows]

## Sheet: Sheet3
Window	Pi
1-109	0.006
26-134	0.00933
51-159	0.00333
85-184	0.00333
110-209	0.00333
135-234	0.00333
160-259	0.00333
185-284	0.00333
210-309	0.00333
235-334	0
260-359	0.00333
285-384	0.00333
310-409	0.00333
335-434	0.00333
360-459	0.00333
385-484	0.00333
410-509	0.00333
435-534	0.00333
460-559	0
485-584	0
510-609	0
535-634	0
560-659	0
585-684	0
610-709	0
635-734	0
660-759	0
685-784	0
710-809	0
735-834	0
760-859	0
785-884	0
810-909	0
835-934	0
860-959	0
885-984	0
910-1009	0.00533
935-1034	0.00533
960-1059	0.00533
985-1084	0.00533
1010-1109	0
1035-1134	0
1060-1159	0
1085-1184	0
1110-1209	0
1135-1234	0.00533
1160-1259	0.00533
1185-1284	0.00533
1210-1309	0.012
1235-1335	0.01667
1260-1360	0.02
1285-1421	0.02867
1310-1446	0.02533
1336-1471	0.01533
1361-1496	0.01533
1422-1521	0.00667
1447-1546	0.00333
1472-1571	0.00667
1497-1596	0.00667
1522-1621	0.01
1547-1658	0.01
1572-1683	0.01
1597-1708	0.00667
1622-1735	0.00333
1659-1760	0.00333
1684-1785	0
1709-1810	0
1736-1835	0.00333
1761-1860	0.00333
1786-1885	0.00333
1811-1910	0.00667
1836-1935	0.00333
1861-1960	0.00333
1886-1985	0.00333
1911-2010	0.00333
1936-2035	0.00667
1961-2060	0.00667
1986-2085	0.00667
2011-2110	0.00333
2036-2135	0
2061-2160	0.01
2086-2185	0.01333
2111-2210	0.02
2136-2235	0.02
2161-2260	0.01
2186-2285	0.00667
2211-2310	0
2236-2335	0
2261-2360	0
2286-2385	0.00333
2311-2410	0.00333
2336-2435	0.00333
2361-2460	0.00667
2386-2485	0.00667
2411-2510	0.00667
2436-2535	0.00667
2461-2560	0.00667
2486-2585	0.00333
2511-2610	0.00333
2536-2635	0.00333
2561-2660	0
2586-2685	0.00333
2611-2710	0.00333
2636-2735	0.00667
2661-2760	0.00667
2686-2785	0.00667
2711-2810	0.00667
2736-2835	0.00333
2761-2860	0.00333
2786-2885	0
2811-2910	0
2836-2935	0.00533
2861-2960	0.00533
2886-2985	0.00533
2911-3010	0.00533
2936-3035	0.00333
2961-3060	0.00333
2986-3085	0.00667
3011-3110	0.00667
3036-3135	0.00333
3061-3160	0.00333
3086-3185	0
3111-3210	0
3136-3235	0
3161-3260	0
3186-3285	0
3211-3310	0
3236-3335	0.00333
3261-3360	0.00333
3286-3385	0.00333
3311-3411	0.00333
3336-3436	0
3361-3461	0
3386-3507	0.00333
3412-3532	0.00333
3437-3563	0.00667
3462-3588	0.00667
3508-3615	0.00667
3533-3652	0.00667
3564-3677	0.01533
3589-3702	0.01533
3616-3727	0.01533
3653-3761	0.01533
3678-3786	0.00333
3703-3811	0.00333
3728-3845	0.02
3762-3870	0.026
3787-3895	0.02933
3812-3920	0.03267
3846-3945	0.016
3871-3970	0.01
3896-3995	0.00667
3921-4020	0.00333
3946-4045	0.00333
3971-4076	0.01
3996-4101	0.01
4021-4126	0.01
4047-4151	0.00667
4077-4176	0
4102-4201	0.00333
4127-4226	0.00667
4152-4251	0.00667
4177-4276	0.01
4202-4301	0.01667
4227-4337	0.01333
4252-4364	0.01667
4277-4389	0.02333
4302-4414	0.01333
4338-4439	0.01333
4365-4464	0.01
4390-4489	0
4415-4514	0
4440-4539	0
4465-4566	0.00333
4490-4591	0.01
4515-4616	0.01333
4540-4641	0.02
4567-4666	0.01667
4592-4691	0.01333
4617-4716	0.01333
4642-4741	0.01
4667-4766	0.01667
4692-4792	0.01867
4717-4817	0.01867
4742-4842	0.022
4767-4868	0.01867
4793-4896	0.01333
4818-4956	0.01533
4843-4981	0.012
4869-5007	0.00867
4897-5032	0.01533
4957-5057	0.01333
4982-5082	0.01
5008-5107	0.01
5033-5132	0.00333
5058-5157	0
5083-5182	0
5108-5207	0.00333
5133-5232	0.00333
5158-5257	0.00333
5183-5282	0.00333
5208-5307	0
5233-5332	0.00333
5258-5357	0.00667
5283-5407	0.00667
5308-5432	0.01
5333-5459	0.01
5358-5484	0.00667
5408-5509	0.01
5433-5534	0.01
5460-5559	0.00667
5485-5584	0.01
5510-5610	0.00667
5535-5635	0.00333
5560-5660	0.00333
5585-5685	0
5611-5710	0
5636-5735	0.00333
5661-5760	0.00333
5686-5785	0.00333
5711-5810	0.01467
5736-5835	0.01133
5761-5862	0.01133
5786-5887	0.01133
5811-5912	0.00533
5836-5937	0.00533
5863-5962	0.00867
5888-5988	0.01867
5913-6020	0.01333
5938-6064	0.01333
5963-6097	0.01333
5989-6122	0.00333
6021-6147	0.00667
6065-6172	0.01
6098-6197	0.00667
6123-6222	0.00667
6148-6247	0.00667
6173-6273	0.00333
6198-6298	0.00333
6223-6323	0.00333
6248-6348	0.00333
6274-6465	0.00667
6299-6490	0.01
6324-6515	0.01
6349-6540	0.00667
6466-6565	0.00333
6491-6590	0
6516-6615	0
6541-6655	0.012
6566-6680	0.012
6591-6705	0.012
6616-6730	0.01533
6656-6778	0.00667
6681-6817	0.01
6706-6842	0.01
6731-6873	0.01667
6779-6899	0.01867
6818-6924	0.01533
6843-6949	0.01533
6874-6974	0.00533
6900-6999	0
6925-7024	0
6950-7049	0.01067
6975-7074	0.01067
7000-7101	0.014
7025-7126	0.014
7050-7151	0.00333
7075-7176	0.00333
7102-7201	0
7127-7226	0
7152-7251	0
7177-7276	0.00333
7202-7301	0.00867
7227-7326	0.012
7252-7358	0.012
7277-7383	0.012
7302-7408	0.01
7327-7433	0.00667
7359-7458	0.01333
7384-7483	0.01
7409-7508	0.01333
7434-7533	0.01333
7459-7558	0.012
7484-7583	0.01533
7509-7608	0.00867
7534-7633	0.00867
7559-7658	0.00333
7584-7683	0
7609-7708	0
7634-7733	0
7659-7758	0.00333
7684-7783	0.00333
7709-7808	0.00333
7734-7833	0.00667
7759-7860	0.00333
7784-7885	0.00667
7809-7910	0.01
7836-7935	0.01333
7861-7979	0.01333
7886-8004	0.01333
7911-8029	0.01333
7936-8062	0.01
7980-8087	0.01
8005-8112	0.01
8030-8137	0.00667
8063-8191	0.02733
8088-8216	0.02733
8113-8241	0.03067
8138-8267	0.03067
8192-8292	0.00667
8217-8317	0.01
8242-8342	0.00333
8268-8367	0.00333
8293-8392	0.00333
8318-8417	0
8343-8449	0
8368-8481	0.00333
8393-8506	0.00333
8418-8539	0.01333
8450-8564	0.02667
8482-8590	0.02333
8515-8615	0.02333
8540-8640	0.01333
8565-8665	0
8591-8690	0.00333
8616-8715	0.00333
8641-8740	0.00333
8666-8765	0.00867
8691-8790	0.01533
8716-8825	0.01533
8741-8850	0.01533
8766-8875	0.01
8791-8900	0
8826-8925	0.00667
8851-8950	0.01667
8876-8975	0.01667
8901-9000	0.02
8926-9064	0.01333
8951-9089	0.00667
8976-9128	0.03467
9001-9200	0.04133
9065-9225	0.04467
9090-9390	0.05
9129-9440	0.02533
9201-9465	0.01533
9226-9500	0.012
9391-9525	0.00667
9441-9550	0.00333
9466-9575	0.00667
9501-9609	0.00667
9526-9634	0.01267
9551-9665	0.01267
9576-9690	0.01467
9610-9715	0.02533
9635-9740	0.01933
9666-9765	0.01933
9691-9790	0.014
9716-9828	0.00667
9741-9853	0.00333
9766-9881	0.00333
9791-9906	0.00333
9829-9931	0
9854-9956	0
9882-9981	0.00333
9907-10006	0.00667
9932-10031	0.00667
9957-10056	0.01
9982-10083	0.00667
10007-10108	0.00333
10032-10133	0.00333
10057-10158	0
10084-10183	0
10109-10208	0
10134-10233	0
10159-10258	0
10184-10283	0
10209-10308	0
10234-10333	0
10259-10358	0
10284-10383	0.00333
10309-10408	0.00667
10334-10433	0.01
10359-10458	0.01
10384-10483	0.00667
10409-10508	0.00333
10434-10533	0.00333
10459-10558	0.00333
10484-10583	0.00333
10509-10608	0.00333
10534-10649	0.00867
10559-10674	0.00867
10584-10699	0.00867
10609-10724	0.00867
10650-10749	0
10675-10774	0
10700-10799	0.00333
10725-10830	0.00667
10750-10855	0.01
10775-10886	0.03733
10800-10911	0.03733
10831-10936	0.03733
10856-10961	0.034
10887-10994	0.00667
10912-11019	0.00867
10937-11044	0.00533
10962-11069	0.00533
10995-11094	0.00533
11020-11119	0
11045-11144	0.00333
11070-11169	0.00333
11095-11194	0.00333
11120-11219	0.00333
11145-11244	0
11170-11269	0
11195-11294	0
11220-11319	0
11245-11344	0
11270-11369	0
11295-11394	0
11320-11419	0
11345-11444	0
11370-11469	0
11395-11494	0
11420-11519	0
11445-11544	0
11470-11569	0
11495-11594	0
11520-11619	0
11545-11644	0
11570-11669	0
11595-11694	0
11620-11719	0
11645-11744	0
11670-11769	0
11695-11794	0
11720-11819	0
11745-11844	0.00333
11770-11869	0.00333
11795-11894	0.00333
11820-11919	0.00333
11845-11944	0
11870-11969	0
11895-11994	0
11920-12019	0
11945-12044	0.00533
11970-12069	0.00867
11995-12094	0.00867
12020-12119	0.00867
12045-12144	0.00333
12070-12169	0
12095-12194	0
12120-12219	0
12145-12244	0
12170-12269	0
12195-12294	0
12220-12319	0
12245-12344	0
12270-12369	0
12295-12394	0
12320-12419	0
12345-12444	0
12370-12469	0.00333
12395-12494	0.00333
12420-12519	0.00333
12445-12544	0.00333
12470-12569	0.00333
12495-12594	0.00867
12520-12619	0.00867
12545-12644	0.00867
12570-12669	0.00533
12595-12694	0
12620-12719	0.00333
12645-12744	0.00333
12670-12769	0.00667
12695-12794	0.01
12720-12819	0.00667
12745-12844	0.00667
12770-12869	0.00333
12795-12894	0
12820-12919	0
12845-12944	0
12870-12969	0.00667
12895-12994	0.01
12920-13019	0.01
12945-13044	0.01
12970-13069	0.00333
12995-13094	0.00333
13020-13119	0.00333
13045-13144	0.00333
13070-13169	0.00333
13095-13194	0
13120-13219	0
13145-13244	0
13170-13269	0
13195-13294	0
13220-13319	0.00333
13245-13345	0.00333
13270-13370	0.00667
13295-13395	0.01333
13320-13420	0.01
13346-13445	0.01
13371-13470	0.00667
13396-13495	0.00667
13421-13520	0.01333
13446-13545	0.01333
13471-13570	0.01333
13496-13603	0.01
13521-13628	0.00333
13546-13661	0.00333
13571-13686	0.00333
13604-13711	0.00533
13629-13736	0.01533
13662-13761	0.01533
13687-13786	0.01867
13712-13811	0.01333
13737-13836	0.00333
13762-13861	0.00333
13787-13886	0.00333
13812-13911	0.00333
13837-13936	0.00667
13862-13961	0.00667
13887-13986	0.00333
13912-14011	0.012
13937-14036	0.00867
13962-14061	0.012
13987-14086	0.01867
14012-14112	0.01
14037-14137	0.01
14062-14162	0.00667
14087-14187	0
14113-14212	0
14138-14237	0
14163-14262	0
14188-14287	0.00333
14213-14312	0.00333
14238-14337	0.00333
14263-14362	0.00333
14288-14387	0
14313-14412	0.00333
14338-14439	0.01667
14363-14464	0.01667
14388-14489	0.01667
14413-14514	0.01333
14440-14539	0
14465-14564	0
14490-14589	0
14515-14614	0
14540-14639	0.00333
14565-14664	0.00333
14590-14689	0.00333
14615-14714	0.00333
14640-14739	0
14665-14768	0
14690-14799	0
14715-14824	0
14740-14957	0.016
14769-14982	0.016
14800-15007	0.016
14825-15032	0.016
14958-15070	0.00333
14983-15095	0.00333
15008-15134	0.00333
15033-15159	0.00333
15071-15184	0
15096-15209	0
15135-15234	0
15160-15259	0
15185-15284	0
15210-15309	0
15235-15334	0
15260-15359	0
15285-15384	0
15310-15409	0
15335-15434	0
15360-15459	0
15385-15484	0
15410-15509	0
15435-15534	0
15460-15559	0
15485-15584	0
15510-15609	0.00333
15535-15634	0.00333
15560-15659	0.00333
15585-15684	0.00333
15610-15709	0
15635-15734	0
15660-15759	0
15685-15784	0
15710-15809	0
15735-15834	0
15760-15859	0
15785-15884	0
15810-15909	0.006
15835-15934	0.00933
15860-15959	0.01267
15885-15984	0.016
15910-16009	0.01
15935-16034	0.00667
15960-16059	0.00333
15985-16084	0.00333
16010-16109	0.00333
16035-16134	0.00667
16060-16159	0.00667
16085-16209	0.00333
16110-16234	0.00333
16135-16259	0
16160-16284	0
16210-16309	0
16235-16334	0
16260-16359	0
16285-16384	0
16310-16409	0
16335-16434	0
16360-16459	0
16385-16484	0
16410-16509	0.00867
16435-16534	0.00867
16460-16559	0.00867
16485-16584	0.00867
16510-16609	0
16535-16634	0
16560-16659	0
16585-16684	0
16610-16709	0.00533
16635-16734	0.00533
16660-16759	0.00867
16685-16784	0.00867
16710-16809	0.00333
16735-16834	0.00333
16760-16859	0
16785-16884	0
16810-16909	0
16835-16934	0
16860-16961	0
16885-16986	0
16910-17011	0
16935-17036	0
16962-17069	0
16987-17094	0
17012-17119	0
17037-17144	0
17070-17178	0
17095-17203	0
17120-17228	0
17145-17253	0
17179-17278	0
17204-17303	0
17229-17328	0
17254-17353	0
17279-17378	0
17304-17403	0
17329-17428	0
17354-17453	0
17379-17478	0.00333
17404-17503	0.00333
17429-17528	0.00667
17454-17553	0.00667
17479-17578	0.00333
17504-17603	0.00333
17529-17628	0
17554-17653	0
17579-17678	0
17604-17703	0
17629-17728	0
17654-17753	0.00533
17679-17778	0.00533
17704-17803	0.00533
17729-17828	0.00533
17754-17853	0
17779-17878	0
17804-17903	0
17829-17928	0
17854-17953	0
17879-17978	0.00333
17904-18003	0.00333
17929-18028	0.00333
17954-18062	0.00333
17979-18087	0.00533
18004-18112	0.00533
18029-18137	0.00867
18063-18162	0.00867
18088-18187	0.00333
18113-18212	0.00667
18138-18237	0.00667
18163-18262	0.00667
18188-18287	0.01
18213-18312	0.00667
18238-18337	0.00333
18263-18362	0.00667
18288-18387	0.00333
18313-18412	0.00333
18338-18437	0.00333
18363-18462	0
18388-18487	0
18413-18512	0
18438-18537	0.00333
18463-18562	0.00333
18488-18587	0.00333
18513-18612	0.00333
18538-18637	0
18563-18662	0
18588-18687	0
18613-18712	0
18638-18737	0
18663-18762	0
18688-18787	0
18713-18812	0
18738-18837	0.00333
18763-18862	0.00333
18788-18887	0.00333
18813-18912	0.00333
18838-18937	0
18863-18962	0
18888-18987	0
18913-19012	0
18938-19037	0
18963-19062	0
18988-19087	0.00533
19013-19112	0.00533
19038-19137	0.01067
19063-19162	0.01067
19088-19187	0.00533
19113-19212	0.012
19138-19237	0.00667
19163-19262	0.00667
19188-19287	0.01
19213-19312	0.00333
19238-19337	0.00333
19263-19362	0.00333
19288-19387	0
19313-19412	0
19338-19437	0
19363-19462	0
19388-19487	0
19413-19512	0.00333
19438-19537	0.00333
19463-19562	0.00333
19488-19587	0.00333
19513-19612	0
19538-19637	0.00333
19563-19662	0.00667
19588-19687	0.00667
19613-19712	0.012
19638-19737	0.00867
19663-19762	0.00867
19688-19787	0.00867
19713-19812	0.00333
19738-19837	0.00333
19763-19862	0.01
19788-19887	0.01
19813-19912	0.01
19838-19937	0.01
19863-19962	0
19888-19987	0
19913-20012	0.00333
19938-20037	0.00333
19963-20062	0.00333
19988-20087	0.00333
20013-20112	0
20038-20137	0
20063-20162	0
20088-20187	0
20113-20212	0
20138-20237	0
20163-20262	0
20188-20287	0
20213-20312	0
20238-20337	0
20263-20362	0
20288-20387	0
20313-20412	0
20338-20437	0
20363-20462	0
20388-20487	0
20413-20512	0
20438-20537	0
20463-20562	0
20488-20587	0
20513-20612	0
20538-20637	0
20563-20662	0
20588-20687	0
20613-20712	0
20638-20737	0
20663-20762	0.00333
20688-20787	0.00333
20713-20812	0.00333
20738-20837	0.00333
20763-20862	0
20788-20887	0
20813-20912	0
20838-20937	0
20863-20962	0
20888-20987	0
20913-21012	0
20938-21037	0
20963-21062	0
20988-21087	0
21013-21112	0
21038-21137	0
21063-21162	0.00333
21088-21187	0.00333
21113-21212	0.00667
21138-21237	0.00667
21163-21262	0.00333
21188-21287	0.00333
21213-21312	0
21238-21337	0
21263-21362	0.00333
21288-21387	0.00333
21313-21412	0.00333
21338-21437	0.00667
21363-21462	0.00667
21388-21489	0.00667
21413-21514	0.01
21438-21539	0.01
21463-21564	0.00667
21490-21589	0.00667
21515-21614	0.00333
21540-21639	0
21565-21664	0
21590-21689	0
21615-21714	0.00333
21640-21739	0.00333
21665-21764	0.00667
21690-21789	0.00667
21715-21814	0.00867
21740-21839	0.00867
21765-21864	0.00867
21790-21889	0.00867
21815-21914	0.00333
21840-21939	0.00667
21865-21964	0.00333
21890-21989	0.00333
21915-22014	0.00333
21940-22039	0
21965-22064	0
21990-22089	0
22015-22114	0
22040-22139	0
22065-22164	0
22090-22189	0
22115-22214	0
22140-22239	0
22165-22264	0
22190-22289	0.00333
22215-22314	0.00333
22240-22339	0.00333
22265-22364	0.00333
22290-22389	0.00333
22315-22414	0.00333
22340-22439	0.00333
22365-22464	0.00667
22390-22489	0.00333
22415-22514	0.00333
22440-22539	0.00333
22465-22564	0
22490-22589	0
22515-22614	0
22540-22639	0.00333
22565-22664	0.00333
22590-22689	0.00333
22615-22714	0.00333
22640-22739	0
22665-22764	0
22690-22789	0
22715-22814	0
22740-22839	0
22765-22864	0
22790-22889	0
22815-22914	0
22840-22939	0
22865-22964	0
22890-22989	0
22915-23014	0
22940-23039	0
22965-23064	0
22990-23089	0
23015-23114	0
23040-23140	0.00333
23065-23165	0.00333
23090-23190	0.00333
23115-23215	0.00333
23141-23240	0
23166-23265	0
23191-23290	0.00333
23216-23322	0.00667
23241-23348	0.00667
23266-23374	0.00667
23291-23399	0.00333
23323-23424	0
23349-23449	0.00333
23375-23474	0.00667
23400-23499	0.00667
23425-23524	0.01
23450-23549	0.00667
23475-23574	0.00667
23500-23609	0.01
23525-23634	0.01
23550-23659	0.01
23575-23684	0.00667
23610-23709	0.00667
23635-23734	0.00333
23660-23759	0.012
23685-23784	0.012
23710-23809	0.014
23735-23834	0.014
23760-23859	0.00533
23785-23884	0.00533
23810-23909	0
23835-23934	0
23860-23959	0
23885-23984	0.00867
23910-24009	0.00867
23935-24034	0.00867
23960-24059	0.012
23985-24084	0.00333
24010-24109	0.00333
24035-24134	0.00333
24060-24159	0.00333
24085-24184	0.00333
24110-24209	0.00333
24135-24234	0.00333
24160-24259	0
24185-24284	0
24210-24309	0
24235-24334	0
24260-24359	0.00333
24285-24384	0.00333
24310-24409	0.00333
24335-24434	0.00333
24360-24459	0.00333
24385-24484	0.00333
24410-24509	0.00333
24435-24534	0.00333
24460-24559	0
24485-24584	0
24510-24609	0.00333
24535-24634	0.00333
24560-24659	0.00667
24585-24684	0.00667
24610-24709	0.00333
24635-24734	0.00333
24660-24759	0
24685-24784	0
24710-24809	0
24735-24834	0
24760-24859	0
24785-24884	0.00333
24810-24909	0.00333
24835-24934	0.00333
24860-24959	0.00333
24885-24984	0.00333
24910-25009	0.00333
24935-25034	0.00333
24960-25059	0.00333
24985-25084	0
25010-25109	0
25035-25134	0
25060-25159	0.00933
25085-25184	0.00933
25110-25209	0.00933
25135-25234	0.00933
25160-25259	0
25185-25284	0
25210-25309	0
25235-25334	0
25260-25359	0
25285-25384	0
25310-25409	0
25335-25434	0
25360-25459	0
25385-25484	0
25410-25509	0
25435-25534	0
25460-25559	0
25485-25584	0.00333
25510-25609	0.00333
25535-25634	0.00333
25560-25659	0.00333
25585-25684	0
25610-25709	0
25635-25734	0
25660-25759	0
25685-25784	0
25710-25809	0
25735-25834	0
25760-25859	0
25785-25884	0
25810-25909	0
25835-25934	0
25860-25959	0
25885-25984	0
25910-26009	0
25935-26034	0
25960-26059	0
25985-26084	0
26010-26109	0
26035-26134	0
26060-26159	0
26085-26187	0
26110-26212	0
26135-26237	0
26160-26262	0.00533
26188-26287	0.00533
26213-26312	0.00533
26238-26337	0.00533
26263-26362	0
26288-26387	0
26313-26412	0
26338-26437	0
26363-26462	0
26388-26487	0
26413-26512	0
26438-26537	0
26463-26562	0
26488-26587	0
26513-26612	0
26538-26637	0
26563-26662	0
26588-26687	0
26613-26712	0
26638-26737	0
26663-26762	0
26688-26787	0
26713-26812	0
26738-26837	0
26763-26862	0
26788-26887	0
26813-26912	0
26838-26937	0
26863-26962	0.00333
26888-26987	0.00333
26913-27012	0.00333
26938-27037	0.00333
26963-27062	0
26988-27087	0
27013-27112	0
27038-27137	0
27063-27162	0
27088-27187	0
27113-27212	0
27138-27237	0
27163-27262	0
27188-27287	0
27213-27312	0
27238-27337	0
27263-27362	0
27288-27387	0
27313-27412	0.00333
27338-27437	0.00333
27363-27462	0.00333
27388-27487	0.00667
27413-27512	0.00333
27438-27537	0.00333
27463-27562	0.00867
27488-27587	0.00533
27513-27612	0.00533
27538-27637	0.00533
27563-27662	0
27588-27687	0
27613-27712	0
27638-27737	0.00333
27663-27762	0.00667
27688-27787	0.00667
27713-27812	0.01333
27738-27839	0.01
27763-27881	0.00667
27788-27906	0.00667
27813-27960	0
27857-27985	0.00867
27882-28010	0.00867
27907-28035	0.00867
27961-28060	0.01533
27986-28085	0.01333
28011-28110	0.01333
28036-28149	0.01667
28061-28174	0.01
28086-28199	0.00333
28111-28224	0.012
28150-28249	0.00867
28175-28274	0.02067
28200-28299	0.02067
28225-28324	0.012
28250-28349	0.01533
28275-28374	0.00333
28300-28399	0.00667
28325-28424	0.00667
28350-28449	0.00333
28375-28474	0.00333
28400-28499	0
28425-28524	0.00333
28450-28549	0.012
28475-28574	0.01867
28500-28599	0.01867
28525-28624	0.01533
28550-28649	0.00667
28575-28691	0
28600-28716	0
28625-28741	0
28650-28770	0.00933
28692-28796	0.01267
28717-28821	0.01267
28742-28846	0.016
28771-28871	0.00667
28797-28896	0.00333
28822-28950	0.01267
28847-29037	0.06133
28872-29074	0.068
28897-29099	0.07133
28951-29124	0.06533
29038-29149	0.01333
29075-29174	0.00667
29100-29199	0.00333
29125-29224	0.00333
29150-29249	0.00333
29175-29274	0.00333
29200-29299	0.00667
29225-29324	0.00667
29250-29349	0.00667
29275-29374	0.01
29300-29399	0.01
29325-29424	0.00667
29350-29449	0.00667
29375-29474	0.00333
29400-29499	0
29425-29524	0
29450-29549	0
29475-29574	0.00533
29500-29599	0.00867
29525-29624	0.012
29550-29649	0.012
29575-29674	0.00667
29600-29699	0.00333
29625-29724	0.00333
29650-29749	0.00333
29675-29774	0.00333
29700-29799	0.00333
29725-29826	0.00333
29750-29851	0.00667
29775-29876	0.00667
29800-29901	0.016
29827-29926	0.016
29852-29951	0.01267
29877-29976	0.016
29902-30001	0.01
29927-30026	0.00667
29952-30051	0.00667
29977-30076	0.00333
30002-30101	0
30027-30126	0.00333
30052-30151	0.01
30077-30176	0.01
30102-30201	0.01
30127-30400	0.01
30152-30425	0.032
30177-30521	0.052
30202-30580	0.06867
30401-30605	0.102
30426-30800	0.10667
30522-30828	0.10667
30581-30872	0.09333
30774-30897	0.05667
30801-30922	0.02333
30829-30947	0.00667
30873-30972	0.00867
30898-30997	0.00867
30923-31033	0.022
30948-31058	0.03067
30973-31090	0.02533
30998-31115	0.02533
31034-31140	0.012
31059-31165	0
31091-31190	0
31116-31215	0
31141-31240	0
31166-31265	0.00333
31191-31290	0.00667
31216-31315	0.00667
31241-31340	0.01
31266-31365	0.00667
31291-31390	0.00333
31316-31415	0.00333
31341-31440	0.00333
31366-31477	0.00667
31391-31502	0.00667
31416-31528	0.00667
31441-31553	0.00333
31478-31596	0
31503-31621	0.00533
31529-31646	0.00533
31554-31671	0.00533
31597-31697	0.00867
31622-31722	0.00333
31647-31747	0.00667
31672-31772	0.01
31698-31797	0.00667
31723-31822	0.00667
31748-31847	0.00333
31773-31872	0
31798-31897	0
31823-31922	0
31848-31947	0.00333
31873-31972	0.00667
31898-31998	0.012
31923-32034	0.01867
31948-32059	0.01533
31973-32084	0.01733
31999-32111	0.012
32035-32154	0.00533
32060-32179	0.00533
32085-32204	0.00333
32112-32229	0.00867
32155-32254	0.00867
32180-32279	0.012
32205-32304	0.014
32230-32329	0.012
32255-32354	0.012
32280-32379	0.012
32305-32404	0.00667
32330-32429	0.00333
32355-32454	0.00333
32380-32479	0
32405-32504	0.00333
32430-32529	0.00333
32455-32554	0.00667
32480-32579	0.00667
32505-32604	0.00333
32530-32629	0.00867
32555-32654	0.00867
32580-32679	0.00867
32605-32704	0.00867
32630-32729	0.00333
32655-32754	0.00333
32680-32779	0.01
32705-32804	0.01
32730-32829	0.01
32755-32854	0.00667
32780-32879	0.00333
32805-32904	0.00333
32830-32929	0.00333
32855-32954	0.00333
32880-32979	0
32905-33004	0
32930-33029	0
32955-33065	0
32980-33090	0
33005-33122	0.00533
33030-33633	0.04467
33066-33693	0.05133
33091-33718	0.05133
33123-33743	0.04933
33634-33768	0.01
33694-33795	0.00667
33719-33820	0.00667
33744-33852	0.00333
33769-33877	0.00667
33796-33905	0.00333
33821-33930	0.00867
33853-33955	0.00867
33878-33980	0.00867
33906-34005	0.00867
33931-34030	0.00667
33956-34058	0.00667
33981-34083	0.00333
34006-34108	0.01
34031-34133	0.01
34059-34158	0.01
34084-34183	0.01
34109-34208	0.00667
34134-34233	0.01
34159-34258	0.01667
34184-34283	0.02
34209-34308	0.02
34234-34333	0.01333
34259-34358	0.00667
34284-34383	0.00333
34309-34408	0
34334-34433	0.00667
34359-34458	0.00667
34384-34483	0.00667
34409-34508	0.012
34434-34533	0.00533
34459-34558	0.00867
34484-34583	0.012
34509-34608	0.00667
34534-34633	0.00667
34559-34669	0.00667
34584-34694	0.00333
34609-34719	0.00667
34634-34744	0.01
34670-34769	0.01
34695-34823	0.01
34720-34855	0.00667
34745-34906	0.00667
34799-34931	0.00333
34824-34956	0.00667
34882-34981	0.00667
34907-35006	0.00667
34932-35031	0.00667
34957-35056	0.00333
34982-35081	0.00333
35007-35106	0
35032-35131	0
35057-35156	0
35082-35181	0
35107-35206	0
35132-35231	0
35157-35256	0
35182-35281	0
35207-35306	0
35232-35331	0
35257-35356	0
35282-35381	0
35307-35406	0
35332-35431	0
35357-35456	0
35382-35481	0
35407-35506	0
35432-35531	0
35457-35556	0.00333
35482-35581	0.00867
35507-35606	0.00867
35532-35631	0.00867
35557-35656	0.00533
35582-35681	0
35607-35706	0.00333
35632-35731	0.00333
35657-35756	0.00333
35682-35781	0.00333
35707-35806	0
35732-35831	0
35757-35856	0
35782-35881	0
35807-35906	0
35832-35931	0
35857-35956	0
35882-35981	0
35907-36006	0
35932-36031	0
35957-36056	0.00333
35982-36081	0.00333
36007-36106	0.00333
36032-36131	0.00333
36057-36156	0
36082-36181	0
36107-36206	0
36132-36231	0
36157-36256	0
36182-36281	0
36207-36306	0.00333
36232-36331	0.00333
36257-36356	0.00333
36282-36381	0.00333
36307-36406	0
36332-36431	0
36357-36456	0
36382-36481	0
36407-36506	0
36432-36531	0
36457-36556	0
36482-36581	0
36507-36606	0
36532-36631	0
36557-36656	0
36582-36681	0
36607-36706	0
36632-36731	0
36657-36756	0
36682-36781	0
36707-36806	0
36732-36831	0
36757-36856	0
36782-36881	0
36807-36906	0
36832-36931	0
36857-36956	0
36882-36981	0
36907-37006	0
36932-37031	0
36957-37056	0
36982-37081	0
37007-37106	0
37032-37131	0
37057-37156	0.00333
37082-37181	0.00333
37107-37206	0.00333
37132-37231	0.00333
37157-37256	0
37182-37281	0
37207-37306	0
37232-37331	0
37257-37356	0
37282-37381	0
37307-37406	0.00333
37332-37431	0.00333
37357-37456	0.00333
37382-37489	0.00667
37407-37514	0.00333
37432-37539	0.00333
37457-37564	0.00333
37490-37589	0.00533
37515-37614	0.00533
37540-37639	0.00533
37565-37664	0.00533
37590-37689	0
37615-37714	0.00533
37640-37739	0.00533
37665-37764	0.00533
37690-37798	0.00867
37715-37823	0.00333
37740-37848	0.00333
37765-37873	0.00333
37799-37898	0
37824-37923	0
37849-37948	0
37874-37973	0
37899-37998	0.006
37924-38023	0.006
37949-38048	0.006
37974-38073	0.006
37999-38098	0
38024-38123	0
38049-38148	0
38074-38180	0.00333
38099-38206	0.00667
38124-38231	0.00667
38149-38256	0.01
38181-38281	0.00667
38207-38306	0.00333
38232-38331	0.00333
38257-38356	0
38282-38381	0
38307-38406	0
38332-38431	0
38357-38456	0
38382-38481	0.00533
38407-38518	0.00533
38432-38551	0.01867
38457-38583	0.022
38482-38608	0.01667
38519-38633	0.01667
38552-38672	0.00667
38584-38697	0.00333
38609-38722	0.00333
38634-38747	0.00333
38673-38772	0.00533
38698-38797	0.00533
38723-38822	0.00533
38748-38848	0.00533
38773-38873	0
38798-38898	0
38823-38923	0
38849-38948	0
38874-38973	0
38899-38998	0
38924-39023	0
38949-39048	0
38974-39073	0
38999-39098	0
39024-39123	0
39049-39148	0.01
39074-39173	0.01333
39099-39198	0.01333
39124-39223	0.01667
39149-39248	0.00667
39174-39273	0.00333
39199-39298	0.00333
39224-39324	0.00533
39249-39349	0.00867
39274-39374	0.00867
39299-39399	0.00867
39325-39424	0.00333
39350-39449	0
39375-39474	0
39400-39499	0
39425-39524	0
39450-39549	0
39475-39574	0
39500-39599	0
39525-39624	0
39550-39649	0
39575-39674	0
39600-39699	0
39625-39724	0
39650-39749	0
39675-39774	0
39700-39799	0
39725-39824	0.00333
39750-39849	0.00333
39775-39874	0.00667
39800-39899	0.00667
39825-39924	0.00333
39850-39949	0.00333
39875-39974	0.00333
39900-39999	0.00333
39925-40024	0.00333
39950-40049	0.00333
39975-40074	0
40000-40099	0.00867
40025-40124	0.00867
40050-40149	0.00867
40075-40174	0.00867
40100-40199	0
40125-40224	0
40150-40249	0
40175-40274	0
40200-40299	0.00333
40225-40324	0.00333
40250-40349	0.00333
40275-40374	0.00333
40300-40399	0
40325-40424	0
40350-40449	0
40375-40474	0
40400-40499	0
40425-40524	0
40450-40549	0
40475-40574	0
40500-40599	0
40525-40624	0
40550-40649	0
40575-40674	0.00333
40600-40699	0.00333
40625-40724	0.00333
40650-40749	0.00333
40675-40774	0
40700-40799	0
40725-40824	0
40750-40849	0
40775-40874	0.00333
40800-40899	0.00333
40825-40924	0.00333
40850-40949	0.00667
40875-40974	0.00333
40900-40999	0.00333
40925-41024	0.00333
40950-41049	0
40975-41074	0
41000-41099	0
41025-41124	0
41050-41149	0
41075-41174	0
41100-41199	0
41125-41224	0
41150-41249	0.00333
41175-41274	0.00333
41200-41299	0.00333
41225-41324	0.00333
41250-41349	0
41275-41374	0
41300-41399	0
41325-41424	0
41350-41449	0
41375-41474	0
41400-41499	0
41425-41524	0
41450-41549	0
41475-41574	0
41500-41599	0
41525-41624	0
41550-41649	0
41575-41674	0
41600-41699	0
41625-41724	0
41650-41749	0
41675-41774	0
41700-41799	0
41725-41824	0
41750-41849	0
41775-41874	0
41800-41899	0
41825-41924	0.01067
41850-41949	0.014
41875-41974	0.014
41900-41999	0.014
41925-42024	0.00333
41950-42049	0
41975-42074	0
42000-42099	0.00667
42025-42124	0.00667
42050-42149	0.01
42075-42174	0.01
42100-42199	0.00667
42125-42224	0.00667
42150-42249	0.00333
42175-42274	0.00333
42200-42299	0
42225-42324	0
42250-42349	0.00333
42275-42374	0.00333
42300-42399	0.00333
42325-42424	0.00333
42350-42449	0
42375-42474	0
42400-42499	0
42425-42524	0
42450-42549	0
42475-42574	0
42500-42599	0
42525-42624	0
42550-42649	0
42575-42674	0
42600-42699	0
42625-42724	0.00333
42650-42749	0.00333
42675-42774	0.00333
42700-42799	0.00333
42725-42824	0
42750-42849	0
42775-42874	0
42800-42899	0
42825-42924	0
42850-42949	0
42875-42974	0
42900-42999	0
42925-43024	0
42950-43049	0.00333
42975-43074	0.00333
43000-43099	0.00333
43025-43124	0.00333
43050-43149	0
43075-43174	0.00333
43100-43199	0.00333
43125-43224	0.00333
43150-43249	0.00333
43175-43274	0.00533
43200-43299	0.00533
43225-43324	0.00533
43250-43349	0.00533
43275-43374	0
43300-43399	0
43325-43424	0
43350-43449	0
43375-43474	0
43400-43499	0
43425-43524	0
43450-43549	0
43475-43574	0
43500-43599	0.00667
43525-43624	0.00667
43550-43649	0.00667
43575-43674	0.00667
43600-43699	0
43625-43724	0
43650-43749	0.00333
43675-43774	0.00667
43700-43799	0.01
43725-43824	0.01
43750-43849	0.00667
43775-43874	0.00333
43800-43899	0
43825-43924	0
43850-43949	0
43875-43974	0
43900-43999	0
43925-44024	0
43950-44049	0
43975-44074	0.00533
44000-44099	0.00867
44025-44124	0.00867
44050-44154	0.00867
44075-44202	0.01
44100-44227	0.00667
44125-44252	0.01
44155-44277	0.01
44203-44302	0.00333
44228-44327	0.01
44253-44352	0.00667
44278-44377	0.00667
44303-44403	0.00667
44328-44428	0
44353-44453	0
44378-44478	0
44404-44503	0
44429-44528	0
44454-44553	0.00533
44479-44578	0.00533
44504-44603	0.00533
44529-44628	0.00533
44554-44653	0
44579-44678	0
44604-44703	0.00333
44629-44728	0.00333
44654-44753	0.00333
44679-44778	0.00667
44704-44803	0.00333
44729-44830	0.00667
44754-44855	0.00667
44779-44880	0.00333
44804-44905	0.00667
44831-44930	0.00333
44856-44955	0.00333
44881-44980	0.00333
44906-45005	0
44931-45039	0.00533
44956-45064	0.00533
44981-45089	0.00867
45006-45114	0.00867
45040-45139	0.00333
45065-45165	0.00333
45090-45190	0
45115-45215	0
45140-45240	0
45166-45267	0
45191-45292	0
45216-45317	0
45241-45342	0
45268-45367	0
45293-45392	0
45318-45417	0
45343-45442	0
45368-45467	0
45393-45492	0.00667
45418-45517	0.00667
45443-45542	0.00667
45468-45567	0.00667
45493-45592	0
45518-45617	0
45543-45642	0
45568-45667	0.00667
45593-45692	0.012
45618-45717	0.012
45643-45742	0.01733
45668-45767	0.01067
45693-45792	0.00533
45718-45817	0.00533
45743-45842	0
45768-45867	0
45793-45892	0
45818-45917	0
45843-45942	0
45868-45967	0.00333
45893-45992	0.00333
45918-46017	0.00667
45943-46042	0.00667
45968-46067	0.00333
45993-46092	0.00667
46018-46117	0.00333
46043-46142	0.00333
46068-46167	0.00333
46093-46192	0
46118-46219	0
46143-46244	0
46168-46271	0
46193-46296	0
46220-46321	0
46245-46346	0
46272-46371	0
46297-46396	0
46322-46421	0
46347-46446	0
46372-46471	0
46397-46496	0
46422-46521	0.00333
46447-46546	0.00333
46472-46571	0.00333
46497-46596	0.00667
46522-46621	0.00333
46547-46656	0.00333
46572-46681	0.01
46597-46706	0.00667
46622-46731	0.01667
46657-46756	0.01667
46682-46781	0.01
46707-46806	0.01
46732-46831	0
46757-46856	0.00333
46782-46881	0.00333
46807-46907	0.00667
46832-46932	0.00667
46857-46957	0.00333
46882-46982	0.00333
46908-47007	0.00333
46933-47032	0.00333
46958-47057	0.00333
46983-47082	0.00333
47008-47107	0
47033-47132	0
47058-47157	0
47083-47182	0
47108-47207	0
47133-47237	0.00333
47158-47276	0.00667
47183-47301	0.00667
47208-47326	0.01
47238-47351	0.00667
47277-47376	0.00333
47302-47401	0.00333
47327-47426	0
47352-47451	0
47377-47476	0
47402-47501	0
47427-47526	0.00333
47452-47551	0.00333
47477-47576	0.00333
47502-47601	0.00333
47527-47626	0
47552-47651	0
47577-47676	0
47602-47701	0
47627-47726	0
47652-47751	0
47677-47776	0
47702-47801	0
47727-47826	0.00333
47752-47851	0.00333
47777-47876	0.00333
47802-47901	0.00333
47827-47926	0
47852-47951	0
47877-47976	0
47902-48001	0
47927-48026	0
47952-48051	0.00333
47977-48076	0.00333
48002-48101	0.00667
48027-48126	0.00667
48052-48151	0.00667
48077-48183	0.00667
48102-48208	0.00333
48127-48233	0.00333
48152-48258	0
48184-48283	0.00333
48209-48308	0.00333
48234-48333	0.00667
48259-48358	0.00667
48284-48383	0.00333
48309-48408	0.00333
48334-48433	0
48359-48464	0
48384-48489	0.00333
48409-48523	0.00667
48434-48548	0.01333
48465-48573	0.01333
48490-48601	0.01333
48524-48626	0.01
48549-48662	0.00333
48574-48687	0.00333
48602-48721	0
48627-48749	0
48663-48774	0.00667
48688-48799	0.01333
48722-48826	0.01333
48750-48851	0.01667
48775-48876	0.01
48800-48901	0.012
48827-48942	0.02533
48852-48967	0.022
48877-48992	0.02733
48902-49017	0.01867
48943-49042	0.00867
48968-49075	0.012
48993-49101	0.00667
49018-49126	0.01
49043-49151	0.00667
49076-49176	0.00333
49102-49201	0.00333
49127-49226	0.00533
49152-49251	0.00533
49177-49276	0.00533
49202-49301	0.00533
49227-49326	0.00333
49252-49351	0.00333
49277-49397	0.03
49302-49422	0.03333
49327-49455	0.03667
49352-49766	0.03667
49398-49791	0.01333
49423-49816	0.01
49456-49841	0.00333
49767-49866	0.00333
49792-49891	0
49817-49916	0
49842-49941	0.00333
49867-49968	0.00333
49892-49993	0.00333
49917-50018	0.00667
49942-50043	0.01
49969-50068	0.01533
49994-50093	0.01533
50019-50118	0.012
50044-50143	0.00867
50069-50168	0.00333
50094-50193	0.00333
50119-50218	0.00667
50144-50269	0.00667
50169-50294	0.00667
50194-50319	0.00667
50219-50344	0.00333
50270-50369	0
50295-50394	0.00333
50320-50419	0.00333
50345-50445	0.00667
50370-50470	0.00667
50395-50503	0.00333
50420-52219	0.00667
50446-52244	0.00333
50471-52269	0.00667
50504-52294	0.00667
52220-52320	0.01
52245-52391	0.022
52270-52416	0.022
52295-52441	0.03267
52321-52478	0.02933
52392-52503	0.03067
52417-52528	0.02733
52442-52553	0.01667
52479-52578	0.01667
52504-52603	0.00333
52529-52628	0.00667
52554-52653	0.01
52579-52678	0.00667
52604-52703	0.00667
52629-52728	0.00333
52654-52753	0
52679-52778	0
52704-52803	0
52729-52828	0
52754-52853	0
52779-52878	0
52804-52903	0
52829-52928	0
52854-52953	0
52879-52978	0
52904-53003	0
52929-53028	0
52954-53053	0
52979-53078	0
53004-53103	0
53029-53128	0
53054-53153	0
53079-53178	0
53104-53203	0.00333
53129-53228	0.00667
53154-53253	0.00667
53179-53278	0.01
53204-53303	0.00667
53229-53328	0.00667
53254-53353	0.01
53279-53378	0.00667
53304-53403	0.00667
53329-53428	0.00333
53354-53453	0
53379-53478	0.00333
53404-53503	0.00333
53429-53528	0.00333
53454-53553	0.00333
53479-53578	0.00333
53504-53603	0.00333
53529-53628	0.012
53554-53653	0.012
53579-53678	0.00867
53604-53703	0.012
53629-53728	0.00333
53654-53753	0.00333
53679-53778	0.00333
53704-53803	0
53729-53828	0
53754-53853	0.00333
53779-53878	0.00333
53804-53903	0.00333
53829-53928	0.00333
53854-53953	0
53879-53978	0
53904-54003	0
53929-54028	0
53954-54053	0
53979-54078	0
54004-54103	0.00333
54029-54128	0.00333
54054-54153	0.00333
54079-54178	0.00333
54104-54203	0
54129-54228	0
54154-54253	0.00333
54179-54278	0.00333
54204-54303	0.00333
54229-54328	0.00333
54254-54353	0.00533
54279-54378	0.00533
54304-54403	0.00867
54329-54428	0.00867
54354-54453	0.00333
54379-54478	0.00667
54404-54503	0.00333
54429-54528	0.00333
54454-54553	0.00333
54479-54578	0
54504-54603	0
54529-54628	0.00333
54554-54653	0.00333
54579-54678	0.00333
54604-54703	0.00333
54629-54728	0.00333
54654-54753	0.00333
54679-54778	0.00333
54704-54803	0.00667
54729-54828	0.00333
[truncated: 3,722 more rows]
