# Supplementary material for: Comparative Phylogenetic Analysis for Aerides (Aeridinae, Orchidaceae) Based on Six Complete Plastid Genomes
Source: Int J Mol Sci. 2023 Aug 5;24(15):12473. doi: 10.3390/ijms241512473 (PMC10420012; doi:10.3390/ijms241512473)
Supplement: Supplementary file 1 [file ijms-24-12473-s001.zip › ijms-2460091-supplementary/Aerides Supplementary Figures and Tables-with revised marker/Supplementary Table 5.xlsx]

## Sheet: Sheet1
	Genes	Pi
1	accD	0.0269417
2	atpA	0.012327
3	atpB	0.0135922
4	atpE	0.0156379
5	atpF	0.022472
6	atpH	0.00766683
7	atpI	0.0129928
8	ccsA	0.0315994
9	cemA	0.0173459
10	clpP	0.0175616
11	infA	0.0126135
12	matK	0.0336775
13	petA	0.0131149
14	petB	0.0137746
15	petD	0.011425
16	petG	0.00504823
17	petL	0.0185185
18	petN	0.0147515
19	psaA	0.0102984
20	psaB	0.0115808
21	psaC	0.00799111
22	psaI	0.0194297
23	psaJ	0.0202596
24	psbA	0.0148754
25	psbB	0.0144193
26	psbC	0.0124499
27	psbD	0.00824118
28	psbE	0.0133632
29	psbF	0.00716999
30	psbH	0.0126023
31	psbI	0.0147327
32	psbJ	0.0171867
33	psbK	0.0318751
34	psbL	0.00647722
35	psbM	0.0134039
36	psbN	0.00682034
37	psbT	0.0194682
38	psbZ	0.00921027
39	rbcL	0.0134106
40	rpl2	0.00309798
41	rpl14	0.0203445
42	rpl16	0.0204388
43	rpl20	0.0218748
44	rpl22	0.024805
45	rpl23	0.00588794
46	rpl32	0.0238453
47	rpl33	0.0182138
48	rpl36	0.017194
49	rpoA	0.0227413
50	rpoB	0.0139755
51	rpoC1	0.0159272
52	rpoC2	0.024015
53	rps2	0.0195446
54	rps3	0.0214824
55	rps4	0.0146916
56	rps7	0.00463876
57	rps8	0.0219215
58	rps11	0.0233796
59	rps12	0.00196826
60	rps14	0.0116311
61	rps15	0.0401156
62	rps16	0.022967
63	rps18	0.0143429
64	rps19	0.00535082
65	ycf1	0.0495715
66	ycf2	0.00808383
67	ycf3	0.00522598
68	ycf4	0.0205334
